# Supplementary material for: Essentiality of mmpL3 and impact of its silencing on Mycobacterium tuberculosis gene expression
Source: Sci Rep. 2017 Feb 27;7:43495. doi: 10.1038/srep43495 (PMC5327466; doi:10.1038/srep43495)
Supplement: Supplementary Dataset 1 [file srep43495-s2.xls]

## Sheet: Foglio1
Supplementary dataset 1. Results of RNA-seq experiments
		TB416									Parental strain (wild type)
Gene	Gene name	baseMean	log2FoldChange	FoldChange	lfcSE	stat	pvalue	padj	Gene product	Functional category	log2FoldChange	FoldChange	lfcSE	stat	pvalue	padj
Rv1057	Rv1057	10041	3.55564	11.7586	0.199432	17.8289	4.21737e-71	1.73418e-67	Conserved hypothetical protein	conserved hypotheticals	0.89196	1.8557	0.263274	3.38796	0.000704157	0.657693
Rv0847	lpqS	10427.2	3.25996	9.57957	0.212585	15.3348	4.47332e-53	5.99318e-50	Probable lipoprotein LpqS	cell wall and cell processes	0.432727	1.34978	0.278745	1.55241	0.120563	0.999831
Rv3862c	whiB6	14723	3.23625	9.42343	0.267606	12.0934	1.14511e-33	3.36336e-31	Possible transcriptional regulatory protein WhiB-like WhiB6	regulatory proteins	0.971482	1.96085	0.335379	2.89667	0.00377146	0.999831
Rv0846c	Rv0846c	4714.5	3.0029	8.01608	0.201807	14.8801	4.44117e-50	3.65242e-47	Probable oxidase	intermediary metabolism and respiration	0.28047	1.21459	0.266999	1.05045	0.29351	0.999831
Rv0848	cysK2	9243.51	2.84562	7.18815	0.178496	15.9422	3.22684e-57	6.63439e-54	Possible cysteine synthase a CysK2 (O-acetylserine sulfhydrylase) (O-acetylserine (thiol)-lyase) (CSASE)	intermediary metabolism and respiration	0.198651	1.14762	0.238981	0.831243	0.405837	0.999831
Rv0967	csoR	11224.4	2.83143	7.11779	0.184848	15.3176	5.82995e-53	5.99318e-50	Copper-sensitive operon repressor CsoR	regulatory proteins	0.169858	1.12495	0.250781	0.677314	0.498207	0.999831
Rv2963	Rv2963	17198.7	2.68168	6.41602	0.218525	12.2717	1.28467e-34	4.0635e-32	Probable integral membrane protein	cell wall and cell processes	0.792187	1.7317	0.284397	2.78549	0.00534461	0.999831
Rv0849	Rv0849	2480.32	2.66344	6.33541	0.203143	13.1111	2.84288e-39	1.16899e-36	Probable conserved integral membrane transport protein	cell wall and cell processes	0.576628	1.49136	0.269965	2.13593	0.0326849	0.999831
Rv0341	iniB	77124.5	2.6446	6.25321	0.21243	12.4493	1.41102e-35	4.8351e-33	Isoniazid inductible gene protein IniB	cell wall and cell processes	0.398283	1.31794	0.27917	1.42667	0.153675	0.999831
Rv0969	ctpV	34107.4	2.61601	6.1305	0.196633	13.304	2.19349e-40	1.12745e-37	Probable metal cation transporter P-type ATPase CtpV	cell wall and cell processes	0.654206	1.57375	0.25998	2.51638	0.0118569	0.999831
Rv0467	icl1	28332.2	2.59296	6.03334	0.17773	14.5893	3.28527e-48	1.92986e-45	Isocitrate lyase Icl (isocitrase) (isocitratase)	intermediary metabolism and respiration	0.533565	1.4475	0.237824	2.24353	0.0248629	0.999831
Rv0968	Rv0968	13427.9	2.55137	5.86192	0.173875	14.6736	9.51584e-49	6.52152e-46	Conserved protein	conserved hypotheticals	0.553548	1.46769	0.234533	2.36021	0.0182647	0.999831
Rv0186A	mymT	34317	2.46744	5.5306	0.237893	10.372	3.32405e-25	5.94283e-23	Metallothionein, MymT	virulence, detoxification, adaptation	0.637638	1.55578	0.305057	2.09022	0.0365978	0.999831
Rv0342	iniA	41475.5	2.42762	5.38005	0.187025	12.9802	1.58555e-38	5.92706e-36	Isoniazid inductible gene protein IniA	cell wall and cell processes	0.355842	1.27973	0.248981	1.4292	0.152948	0.999831
Rv0516c	Rv0516c	11486.1	2.36629	5.15613	0.179657	13.1711	1.28652e-39	5.87796e-37	Possible anti-anti-sigma factor	information pathways	0.282242	1.21608	0.239743	1.17727	0.239089	0.999831
Rv0263c	Rv0263c	8467.95	2.24825	4.75107	0.223993	10.0371	1.04657e-23	1.79312e-21	Conserved hypothetical protein	conserved hypotheticals	0.520173	1.43413	0.290166	1.79268	0.0730249	0.999831
Rv0850	Rv0850	408.68	2.2344	4.70568	0.231766	9.64075	5.37929e-22	7.62746e-20	Putative transposase (fragment)	insertion seqs and phages	0.238752	1.17997	0.303883	0.785669	0.432061	0.999831
Rv2642	Rv2642	3090.67	2.16424	4.4823	0.201181	10.7577	5.45374e-27	1.24588e-24	Possible transcriptional regulatory protein (probably ArsR-family)	regulatory proteins	0.302294	1.2331	0.268794	1.12463	0.260746	0.999831
Rv0264c	Rv0264c	3619.12	2.14474	4.42213	0.206089	10.4069	2.30662e-25	4.31129e-23	Conserved hypothetical protein	conserved hypotheticals	0.610428	1.52671	0.27141	2.2491	0.024506	0.999831
Rv0343	iniC	16107.7	2.08433	4.24078	0.188753	11.0426	2.37963e-28	6.11566e-26	Isoniazid inductible gene protein IniC	cell wall and cell processes	0.120505	1.08712	0.251122	0.479865	0.631323	0.999831
Rv0468	fadB2	11381.9	2.0508	4.14336	0.185105	11.0791	1.58431e-28	4.34312e-26	3-hydroxybutyryl-CoA dehydrogenase FadB2 (beta-hydroxybutyryl-CoA dehydrogenase) (BHBD)	lipid metabolism	0.236965	1.17851	0.2464	0.961707	0.336197	0.999831
Rv2541	Rv2541	498.097	2.02025	4.05655	0.312196	6.4711	9.72915e-11	2.75905e-09	Hypothetical alanine rich protein	conserved hypotheticals	-0.858348	0.551584	0.37292	-2.30169	0.0213524	0.999831
Rv1460	Rv1460	5407.87	1.9875	3.96549	0.203541	9.76459	1.59754e-22	2.52656e-20	Probable transcriptional regulatory protein	regulatory proteins	-0.311023	0.80607	0.267572	-1.16239	0.245077	0.999831
Rv1652	argC	4151.12	1.98276	3.95248	0.187566	10.571	4.06261e-26	8.79235e-24	Probable N-acetyl-gamma-glutamyl-phoshate reductase ArgC	intermediary metabolism and respiration	-0.171279	0.888055	0.246374	-0.695198	0.486931	0.999831
Rv1805c	Rv1805c	3.05138	1.91718	3.77683	1.51199	1.26799	0.204803	0.345568	Hypothetical protein	conserved hypotheticals	1.79935	3.48064	1.51319	1.18911	0.234396	0.999831
MTB000053	ASdes	167.255	1.88428	3.69168	0.277196	6.79763	1.06355e-11	3.70621e-10	Putative small regulatory RNA	stable RNAs	-0.0458145	0.968743	0.337394	-0.135789	0.891988	0.999831
Rv1812c	Rv1812c	10228.8	1.87813	3.67598	0.178416	10.5267	6.50915e-26	1.30412e-23	Probable dehydrogenase	intermediary metabolism and respiration	0.198521	1.14752	0.23848	0.832443	0.405159	0.999831
Rv2034	Rv2034	2673.49	1.87179	3.65987	0.274461	6.81988	9.11179e-12	3.25806e-10	ArsR repressor protein	regulatory proteins	-0.0609194	0.958653	0.345988	-0.176074	0.860236	0.999831
Rv2640c	Rv2640c	3068.74	1.85375	3.61439	0.221311	8.37625	5.46395e-17	4.88429e-15	Possible transcriptional regulatory protein (probably ArsR-family)	regulatory proteins	0.079838	1.0569	0.290286	0.275033	0.783291	0.999831
Rv2964	purU	2238.72	1.84676	3.59691	0.190236	9.70773	2.79485e-22	4.10444e-20	Probable formyltetrahydrofolate deformylase PurU (formyl-FH(4) hydrolase)	intermediary metabolism and respiration	0.223823	1.16782	0.251945	0.888381	0.374336	0.999831
Rv1058	fadD14	4977.5	1.8364	3.57117	0.188265	9.75434	1.76753e-22	2.69188e-20	Probable medium chain fatty-acid-CoA ligase FadD14 (fatty-acid-CoA synthetase) (fatty-acid-CoA synthase)	lipid metabolism	0.49357	1.40792	0.249779	1.97602	0.0481523	0.999831
Rv0191	Rv0191	9834.89	1.82605	3.54566	0.173505	10.5245	6.66013e-26	1.30412e-23	Probable conserved integral membrane protein	cell wall and cell processes	0.145756	1.10631	0.232871	0.625908	0.531376	0.999831
Rv0196	Rv0196	1716.16	1.78151	3.43787	0.191916	9.28277	1.65135e-20	2.19044e-18	Possible transcriptional regulatory protein	regulatory proteins	0.123823	1.08962	0.245557	0.504256	0.614082	0.999831
Rv1395	Rv1395	3672.93	1.7804	3.43522	0.220269	8.08286	6.32665e-16	4.64557e-14	Transcriptional regulatory protein	regulatory proteins	0.397057	1.31682	0.286817	1.38435	0.16625	0.999831
Rv2862A	vapB23	4.00723	1.72123	3.29718	1.29319	1.331	0.183189	0.317783	Possible antitoxin VapB23	virulence, detoxification, adaptation	1.53078	2.88941	1.29642	1.18077	0.237694	0.999831
Rv1808	PPE32	6290.59	1.71224	3.2767	0.238402	7.18217	6.86141e-13	2.84991e-11	PPE family protein PPE32	PE/PPE	0.345497	1.27059	0.30569	1.13022	0.258383	0.999831
Rv2654c	Rv2654c	30.0416	1.70491	3.26009	0.506849	3.36374	0.000768937	0.00406752	Possible PhiRv2 prophage protein	insertion seqs and phages	0.629996	1.54756	0.549291	1.14693	0.251412	0.999831
Rv0738	Rv0738	3985.01	1.68358	3.21225	0.187227	8.99222	2.42286e-19	2.76745e-17	Conserved protein	conserved hypotheticals	0.139556	1.10157	0.248857	0.560789	0.574942	0.999831
Rv0335c	PE6	192.3	1.65642	3.15233	0.310083	5.34186	9.20001e-08	1.5316e-06	PE family protein PE6	PE/PPE	0.00507343	1.00352	0.370495	0.0136936	0.989074	0.999831
Rv0623	vapB30	4496.24	1.6543	3.14771	0.192434	8.59674	8.20145e-18	7.84288e-16	Possible antitoxin VapB30	virulence, detoxification, adaptation	0.299877	1.23104	0.25545	1.17391	0.240429	0.999831
Rv0197	Rv0197	9534.04	1.63767	3.11163	0.174788	9.36945	7.2911e-21	9.99367e-19	Possible oxidoreductase	intermediary metabolism and respiration	0.0683625	1.04853	0.232095	0.294545	0.768341	0.999831
Rv0970	Rv0970	6496.32	1.63112	3.09753	0.213185	7.65118	1.99141e-14	1.16981e-12	Probable conserved integral membrane protein	cell wall and cell processes	0.38878	1.30929	0.278499	1.39598	0.162719	0.999831
Rv2429	ahpD	1817.73	1.6273	3.08934	0.196769	8.27011	1.33831e-16	1.17088e-14	Alkyl hydroperoxide reductase D protein AhpD (alkyl hydroperoxidase D)	virulence, detoxification, adaptation	0.261911	1.19907	0.256686	1.02035	0.307561	0.999831
Rv3181c	Rv3181c	982.075	1.6272	3.08913	0.247033	6.58697	4.48883e-11	1.37747e-09	Conserved protein	conserved hypotheticals	0.28136	1.21534	0.312255	0.901058	0.367557	0.999831
Rv2643	arsC	3471.1	1.6102	3.05295	0.196182	8.2077	2.25457e-16	1.78284e-14	Probable arsenic-transport integral membrane protein ArsC	cell wall and cell processes	0.33154	1.25836	0.261912	1.26584	0.205569	0.999831
Rv3385c	vapB46	7523.18	1.60048	3.03244	0.186059	8.60199	7.83446e-18	7.67031e-16	Possible antitoxin VapB46	virulence, detoxification, adaptation	0.0409401	1.02878	0.247027	0.165731	0.868369	0.999831
Rv3197A	whiB7	3355.95	1.5901	3.01071	0.177425	8.96209	3.18573e-19	3.4473e-17	Probable transcriptional regulatory protein WhiB-like WhiB7	regulatory proteins	0.193128	1.14324	0.240638	0.802566	0.422226	0.999831
Rv2641	cadI	5413.79	1.58924	3.00891	0.203299	7.81726	5.39856e-15	3.52363e-13	Cadmium inducible protein CadI	conserved hypotheticals	0.349222	1.27387	0.268184	1.30217	0.192857	0.999831
Rv1647	Rv1647	3659.06	1.58585	3.00184	0.192531	8.23686	1.76791e-16	1.51451e-14	Adenylate cyclase (ATP pyrophosphate-lyase) (adenylyl cyclase)	intermediary metabolism and respiration	0.201889	1.1502	0.25504	0.791599	0.428594	0.999831
Rv0776c	Rv0776c	512.249	1.55322	2.93472	0.231916	6.69734	2.12252e-11	6.98223e-10	Conserved hypothetical protein	conserved hypotheticals	-0.149584	0.90151	0.294126	-0.508572	0.611052	0.999831
Rv2896c	Rv2896c	5277.33	1.5506	2.92939	0.201903	7.67992	1.5919e-14	9.82745e-13	Conserved hypothetical protein	conserved hypotheticals	-0.198699	0.871336	0.26502	-0.749749	0.453406	0.999831
Rv2358	smtB	6316.66	1.52604	2.87994	0.215885	7.06876	1.5632e-12	6.36424e-11	Probable transcriptional regulatory protein SmtB (probably ArsR-family)	regulatory proteins	0.344938	1.2701	0.281024	1.22743	0.21966	0.999831
MTB000073	mcr16	44.9409	1.51987	2.86766	0.448008	3.39251	0.000692558	0.0037129	Putative small regulatory RNA	stable RNAs	0.44371	1.3601	0.493641	0.89885	0.368732	0.999831
Rv2395A	aprA	129105	1.5175	2.86294	0.188767	8.03897	9.05943e-16	6.42283e-14	Acid and phagosome regulated protein A AprA	conserved hypotheticals	0.0935804	1.06701	0.250437	0.373668	0.708651	0.999831
MTB000067	mcr7	139718	1.51084	2.84976	0.187447	8.06011	7.62232e-16	5.49877e-14	Putative small regulatory RNA	stable RNAs	0.103594	1.07445	0.2489	0.416206	0.677259	0.999831
Rv1813c	Rv1813c	19141.7	1.50668	2.84154	0.201812	7.46573	8.28418e-14	4.05531e-12	Conserved hypothetical protein	conserved hypotheticals	0.594334	1.50978	0.265868	2.23544	0.0253882	0.999831
Rv1265	Rv1265	18784.4	1.50438	2.83702	0.197867	7.60299	2.89356e-14	1.65254e-12	Unknown protein	conserved hypotheticals	0.348923	1.27361	0.261254	1.33557	0.18169	0.999831
Rv2526	vapB17	698.681	1.48442	2.79805	0.240621	6.16912	6.86707e-10	1.66102e-08	Possible antitoxin VapB17	virulence, detoxification, adaptation	-0.247685	0.842247	0.307747	-0.804835	0.420915	0.999831
Rv3354	Rv3354	528.513	1.47716	2.784	0.214203	6.89607	5.34595e-12	2.01675e-10	Conserved hypothetical protein	conserved hypotheticals	0.0313845	1.02199	0.272203	0.115298	0.908209	0.999831
Rv0190	Rv0190	7363.97	1.46016	2.75139	0.208545	7.00167	2.52937e-12	1.00008e-10	Conserved protein	conserved hypotheticals	-0.0124366	0.991417	0.273168	-0.0455273	0.963687	0.999831
Rv0367c	Rv0367c	1715.18	1.45605	2.74357	0.194537	7.48471	7.17068e-14	3.59583e-12	Hypothetical protein	conserved hypotheticals	-0.106125	0.92908	0.256255	-0.414139	0.678773	0.999831
Rv2416c	eis	3604.82	1.45444	2.74051	0.217515	6.68662	2.28386e-11	7.45337e-10	Enhanced intracellular survival protein Eis, GCN5-related N-acetyltransferase	virulence, detoxification, adaptation	0.248728	1.18816	0.283898	0.876116	0.380967	0.999831
Rv2249c	glpD1	1126.21	1.44355	2.71989	0.190243	7.58792	3.25077e-14	1.79072e-12	Probable glycerol-3-phosphate dehydrogenase GlpD1	intermediary metabolism and respiration	0.316053	1.24492	0.251571	1.25632	0.209002	0.999831
Rv2962c	Rv2962c	5206.68	1.43749	2.70849	0.180727	7.95392	1.80696e-15	1.23837e-13	Possible glycosyl transferase	intermediary metabolism and respiration	0.0172372	1.01202	0.240264	0.0717427	0.942807	0.999831
Rv0307c	Rv0307c	1233.66	1.42323	2.68185	0.189543	7.50874	5.97013e-14	3.14733e-12	Unknown protein	conserved hypotheticals	0.244283	1.1845	0.25121	0.972424	0.33084	0.999831
Rv3863	Rv3863	16238.4	1.41657	2.6695	0.184187	7.69092	1.46085e-14	9.24156e-13	Unknown alanine rich protein	conserved hypotheticals	0.0337714	1.02368	0.245112	0.137779	0.890415	0.999831
Rv0192A	Rv0192A	2741.64	1.40211	2.64288	0.18269	7.6748	1.65682e-14	1.00189e-12	Conserved secreted protein	cell wall and cell processes	-0.562289	0.677227	0.243009	-2.31386	0.0206753	0.999831
Rv1467c	fadE15	6689.61	1.39703	2.63359	0.189503	7.37208	1.67989e-13	8.03223e-12	Probable acyl-CoA dehydrogenase FadE15	lipid metabolism	0.109133	1.07858	0.25174	0.433514	0.664641	0.999831
Rv3180c	Rv3180c	994.089	1.39522	2.63029	0.224435	6.2166	5.08034e-10	1.25092e-08	Hypothetical alanine rich protein	conserved hypotheticals	0.0297712	1.02085	0.288805	0.103084	0.917896	0.999831
Rv1004c	Rv1004c	4916.43	1.38751	2.61626	0.182639	7.597	3.03079e-14	1.70721e-12	Probable membrane protein	cell wall and cell processes	-0.587335	0.665571	0.242921	-2.4178	0.0156147	0.999831
Rv0262c	aac	5008.04	1.3855	2.61263	0.197098	7.02952	2.07247e-12	8.35492e-11	Aminoglycoside 2'-N-acetyltransferase Aac (Aac(2')-IC)	virulence, detoxification, adaptation	0.428877	1.34619	0.260271	1.64781	0.099392	0.999831
Rv0581	vapB26	2446	1.38155	2.60548	0.210636	6.55896	5.41848e-11	1.61455e-09	Possible antitoxin VapB26	virulence, detoxification, adaptation	0.0154394	1.01076	0.274092	0.0563295	0.955079	0.999831
Rv1468c	PE_PGRS29	2782.86	1.35973	2.56637	0.185837	7.31676	2.54026e-13	1.16062e-11	PE-PGRS family protein PE_PGRS29	PE/PPE	0.0643281	1.0456	0.246216	0.261267	0.793886	0.999831
Rv2415c	Rv2415c	1411.79	1.35677	2.56111	0.218884	6.19856	5.69808e-10	1.39467e-08	Conserved hypothetical protein	conserved hypotheticals	0.158387	1.11604	0.282907	0.559856	0.575578	0.999831
Rv1258c	Rv1258c	3430.87	1.34555	2.54128	0.236771	5.68292	1.32412e-08	2.60516e-07	Probable conserved integral membrane transport protein	cell wall and cell processes	0.202862	1.15098	0.304226	0.666812	0.504892	0.999831
Rv2123	PPE37	267.114	1.33916	2.53004	0.256002	5.23104	1.68558e-07	2.58623e-06	PPE family protein PPE37	PE/PPE	-0.0800303	0.946038	0.336005	-0.238182	0.81174	0.999831
Rv0660c	mazE2	26636.7	1.33486	2.52251	0.18288	7.2991	2.89707e-13	1.27531e-11	Possible antitoxin MazE2	virulence, detoxification, adaptation	-0.146005	0.90375	0.243493	-0.599626	0.548755	0.999831
Rv1809	PPE33	5085.18	1.3328	2.51891	0.172814	7.71233	1.23545e-14	7.93775e-13	PPE family protein PPE33	PE/PPE	0.31914	1.24759	0.232463	1.37286	0.169795	0.999831
Rv2250A	Rv2250A	1029.46	1.33136	2.5164	0.194431	6.84749	7.51564e-12	2.75931e-10	Possible flavoprotein	intermediary metabolism and respiration	0.153094	1.11195	0.254505	0.601534	0.547485	0.999831
Rv1994c	cmtR	4826.64	1.32905	2.51237	0.201407	6.59881	4.14483e-11	1.29118e-09	Metal sensor transcriptional regulator CmtR (ArsR-SmtB family)	regulatory proteins	0.36694	1.28961	0.267497	1.37176	0.17014	0.999831
Rv0826	Rv0826	893.59	1.32544	2.50609	0.204228	6.48998	8.58465e-11	2.53957e-09	Conserved hypothetical protein	conserved hypotheticals	0.222486	1.16674	0.26914	0.826656	0.408432	0.999831
Rv3645	Rv3645	31013	1.32196	2.50005	0.179673	7.35757	1.87292e-13	8.85226e-12	Probable conserved transmembrane protein	cell wall and cell processes	0.294923	1.22682	0.239762	1.23006	0.218673	0.999831
Rv2428	ahpC	2260.18	1.31979	2.4963	0.208002	6.3451	2.22286e-10	5.93533e-09	Alkyl hydroperoxide reductase C protein AhpC (alkyl hydroperoxidase C)	virulence, detoxification, adaptation	0.121956	1.08821	0.269852	0.451934	0.651316	0.999831
Rv2828c	Rv2828c	2465.84	1.3077	2.47547	0.183157	7.13978	9.34835e-13	3.84404e-11	Conserved hypothetical protein	conserved hypotheticals	0.0672041	1.04768	0.244703	0.274635	0.783597	0.999831
Rv0079	Rv0079	29296.9	1.30568	2.472	0.254622	5.12791	2.92974e-07	4.25693e-06	Unknown protein	conserved hypotheticals	0.366446	1.28917	0.321766	1.13886	0.254761	0.999831
Rv3384c	vapC46	4659.96	1.30242	2.46642	0.190416	6.83987	7.92649e-12	2.8591e-10	Possible toxin VapC46. Contains PIN domain.	virulence, detoxification, adaptation	0.343151	1.26852	0.252686	1.35802	0.174459	0.999831
Rv1951c	Rv1951c	620.705	1.3024	2.46638	0.233143	5.58626	2.32011e-08	4.37628e-07	Conserved hypothetical protein	conserved hypotheticals	-0.00223142	0.998454	0.296498	-0.00752592	0.993995	0.999831
Rv2395B	aprB	34875.8	1.28748	2.44101	0.173677	7.41308	1.23397e-13	5.96949e-12	Acid and phagosome regulated protein B AprB	conserved hypotheticals	0.191693	1.1421	0.23281	0.823388	0.410287	0.999831
Rv3879c	espK	30799.8	1.2771	2.42352	0.174252	7.32906	2.31777e-13	1.073e-11	ESX-1 secretion-associated protein EspK. Alanine and proline rich protein.	cell wall and cell processes	-0.0553141	0.962385	0.233304	-0.23709	0.812587	0.999831
Rv1988	erm(37)	8061.34	1.27431	2.41884	0.184781	6.89637	5.33484e-12	2.01675e-10	Probable 23S rRNA methyltransferase Erm(37)	intermediary metabolism and respiration	-0.450363	0.731859	0.246209	-1.82919	0.0673714	0.999831
Rv2730	Rv2730	1447.28	1.27346	2.4174	0.217589	5.8526	4.83958e-09	1.02053e-07	Hypothetical protein	conserved hypotheticals	0.34132	1.26692	0.28157	1.2122	0.225435	0.999831
Rv2518c	ldtB	8314.2	1.26768	2.40775	0.173363	7.31232	2.62577e-13	1.17778e-11	Probable L,D-transpeptidase LdtB	cell wall and cell processes	0.0847181	1.06048	0.231959	0.365228	0.714941	0.999831
Rv1462	Rv1462	12858.5	1.24347	2.36767	0.170062	7.31184	2.63511e-13	1.17778e-11	Conserved hypothetical protein	conserved hypotheticals	0.137938	1.10033	0.228554	0.603526	0.546159	0.999831
Rv3532	PPE61	948.957	1.24163	2.36465	0.204663	6.06669	1.30569e-09	3.08564e-08	PPE family protein PPE61	PE/PPE	-0.573305	0.672076	0.265202	-2.16177	0.0306362	0.999831
Rv2656c	Rv2656c	719.963	1.23598	2.35541	0.248069	4.98239	6.28034e-07	8.41197e-06	Possible PhiRv2 prophage protein	insertion seqs and phages	0.024696	1.01727	0.319626	0.0772654	0.938412	0.999831
Rv3082c	virS	677.486	1.22845	2.34316	0.217606	5.6453	1.64896e-08	3.22881e-07	Virulence-regulating transcriptional regulator VirS (AraC/XylS family)	virulence, detoxification, adaptation	0.0894	1.06393	0.278752	0.320715	0.748427	0.999831
Rv0093c	Rv0093c	3954.06	1.22482	2.33726	0.189983	6.44698	1.141e-10	3.19169e-09	Probable conserved membrane protein	cell wall and cell processes	0.329768	1.25681	0.251365	1.31191	0.189551	0.999831
Rv0625c	Rv0625c	1597.87	1.22155	2.33198	0.213418	5.72376	1.04191e-08	2.07977e-07	Probable conserved transmembrane protein	cell wall and cell processes	-0.344528	0.787565	0.276295	-1.24696	0.212413	0.999831
Rv2372c	Rv2372c	14090.7	1.21786	2.32601	0.195778	6.22061	4.95227e-10	1.22673e-08	Conserved hypothetical protein	conserved hypotheticals	-0.0148855	0.989735	0.258735	-0.0575321	0.954121	0.999831
Rv0992c	Rv0992c	2698.35	1.21006	2.31347	0.195986	6.17423	6.64877e-10	1.61774e-08	Conserved hypothetical protein	conserved hypotheticals	-0.15233	0.899796	0.257771	-0.590948	0.554555	0.999831
Rv3054c	Rv3054c	3135.47	1.19112	2.2833	0.223823	5.32171	1.02795e-07	1.68404e-06	Conserved hypothetical protein	conserved hypotheticals	0.236931	1.17848	0.297497	0.796416	0.42579	0.999831
Rv1993c	Rv1993c	3517.51	1.18873	2.27952	0.204957	5.79989	6.63596e-09	1.37121e-07	Conserved protein	conserved hypotheticals	0.233636	1.17579	0.273646	0.853792	0.393221	0.999831
Rv3892c	PPE69	1536.13	1.18483	2.27337	0.186893	6.3396	2.30359e-10	6.1112e-09	PPE family protein PPE69	PE/PPE	-0.0299664	0.979443	0.248824	-0.120432	0.904141	0.999831
Rv0275c	Rv0275c	11066	1.1805	2.26655	0.209433	5.63666	1.73384e-08	3.34721e-07	Possible transcriptional regulatory protein (possibly TetR-family)	regulatory proteins	-0.213651	0.862352	0.27377	-0.780405	0.435153	0.999831
Rv1005c	pabB	4569.53	1.1764	2.26011	0.186187	6.31835	2.64368e-10	6.92408e-09	Probable para-aminobenzoate synthase component I PABD	intermediary metabolism and respiration	0.0648243	1.04596	0.247406	0.262016	0.793309	0.999831
Rv3654c	Rv3654c	385.866	1.17368	2.25586	0.297292	3.94789	7.88434e-05	0.000583101	Conserved hypothetical protein	conserved hypotheticals	-0.17554	0.885436	0.361106	-0.486118	0.626883	0.999831
Rv2745c	clgR	26935.8	1.17353	2.25562	0.229359	5.11655	3.1118e-07	4.50554e-06	Transcriptional regulatory protein ClgR	regulatory proteins	0.243247	1.18365	0.295973	0.821857	0.411159	0.999831
Rv1646	PE17	7859.68	1.16976	2.24975	0.226577	5.16276	2.43337e-07	3.58639e-06	PE family protein PE17	PE/PPE	0.0611477	1.0433	0.292529	0.209031	0.834424	0.999831
Rv0340	Rv0340	3038.65	1.16338	2.23981	0.180679	6.43891	1.20333e-10	3.34331e-09	Conserved protein	conserved hypotheticals	0.144282	1.10518	0.241328	0.597867	0.549929	0.999831
Rv1845c	blaR	12415.3	1.15437	2.22587	0.184208	6.26668	3.68828e-10	9.42001e-09	Possible sensor-transducer protein BlaR	cell wall and cell processes	0.0261476	1.01829	0.245005	0.106723	0.915009	0.999831
Rv2422	Rv2422	51.3631	1.15048	2.21987	0.395434	2.9094	0.00362118	0.0143722	Hypothetical protein	conserved hypotheticals	0.194871	1.14462	0.44348	0.439412	0.660363	0.999831
Rv2895c	viuB	10898.7	1.14812	2.21625	0.208534	5.50566	3.67797e-08	6.69195e-07	Possible mycobactin utilization protein ViuB	intermediary metabolism and respiration	0.0958638	1.06871	0.272759	0.35146	0.725243	0.999831
Rv1186c	Rv1186c	3900.34	1.13954	2.2031	0.177007	6.43783	1.21194e-10	3.34462e-09	Conserved protein	conserved hypotheticals	-0.0936169	0.93717	0.236646	-0.3956	0.6924	0.999831
Rv2250c	Rv2250c	389.745	1.13776	2.20039	0.219489	5.18366	2.1757e-07	3.25327e-06	Possible transcriptional regulatory protein	regulatory proteins	0.509212	1.42327	0.280756	1.81372	0.0697209	0.999831
Rv0297	PE_PGRS5	7376.81	1.13582	2.19744	0.177647	6.3937	1.6192e-10	4.40937e-09	PE-PGRS family protein PE_PGRS5	PE/PPE	-0.482147	0.715912	0.237169	-2.03292	0.0420605	0.999831
Rv0124	PE_PGRS2	247.397	1.13294	2.19305	0.267638	4.23308	2.30509e-05	0.000206504	PE-PGRS family protein PE_PGRS2	PE/PPE	-0.588919	0.664841	0.336222	-1.75158	0.0798461	0.999831
Rv2383c	mbtB	7681.96	1.13063	2.18955	0.212014	5.33281	9.67041e-08	1.59698e-06	Phenyloxazoline synthase MbtB (phenyloxazoline synthetase)	lipid metabolism	0.209012	1.1559	0.277068	0.754368	0.450628	0.999831
Rv2639c	Rv2639c	2773.48	1.12763	2.18499	0.23	4.90272	9.45203e-07	1.22996e-05	Probable conserved integral membrane protein	cell wall and cell processes	0.618781	1.53558	0.297873	2.07733	0.0377711	0.999831
Rv0612	Rv0612	1320.04	1.12758	2.18492	0.2031	5.55184	2.82677e-08	5.23589e-07	Conserved hypothetical protein	conserved hypotheticals	-0.0389572	0.973358	0.269523	-0.144541	0.885073	0.999831
Rv1193	fadD36	11410.2	1.12546	2.1817	0.189017	5.95426	2.61252e-09	5.8384e-08	Probable fatty-acid-CoA ligase FadD36 (fatty-acid-CoA synthetase) (fatty-acid-CoA synthase)	lipid metabolism	0.222527	1.16678	0.250831	0.887159	0.374993	0.999831
Rv2540c	aroF	13771.6	1.12177	2.17615	0.177458	6.32134	2.59303e-10	6.83496e-09	Probable chorismate synthase AroF (5-enolpyruvylshikimate-3-phosphate phospholyase)	intermediary metabolism and respiration	-0.449117	0.732491	0.237007	-1.89496	0.0580982	0.999831
Rv2705c	Rv2705c	1322.7	1.11711	2.16912	0.221316	5.04757	4.47468e-07	6.27982e-06	Conserved hypothetical protein	conserved hypotheticals	0.0480812	1.03389	0.286038	0.168094	0.866509	0.999831
Rv0119	fadD7	2307.61	1.11515	2.16618	0.179066	6.22762	4.73588e-10	1.18024e-08	Probable fatty-acid-CoA ligase FadD7 (fatty-acid-CoA synthetase) (fatty-acid-CoA synthase)	lipid metabolism	-0.0729337	0.950703	0.239619	-0.304373	0.760843	0.999831
Rv2324	Rv2324	1518.37	1.10271	2.14757	0.227179	4.8539	1.21056e-06	1.53949e-05	Probable transcriptional regulatory protein (probably AsnC-family)	regulatory proteins	0.387397	1.30803	0.294234	1.31663	0.187963	0.999831
Rv2893	Rv2893	498.559	1.10219	2.14681	0.213243	5.16872	2.35697e-07	3.49887e-06	Possible oxidoreductase	intermediary metabolism and respiration	-0.0467585	0.968109	0.274312	-0.170457	0.864651	0.999831
Rv1760	Rv1760	1835.85	1.10112	2.14521	0.18906	5.82419	5.73901e-09	1.19186e-07	Possible triacylglycerol synthase (diacylglycerol acyltransferase)	lipid metabolism	0.245784	1.18574	0.251587	0.976935	0.328601	0.999831
Rv3505	fadE27	4146.31	1.09712	2.13928	0.187346	5.85613	4.73772e-09	1.0042e-07	Probable acyl-CoA dehydrogenase FadE27	lipid metabolism	0.162853	1.1195	0.248594	0.655094	0.512407	0.999831
Rv0729	xylB	1497.19	1.09334	2.13367	0.191591	5.70663	1.15234e-08	2.2891e-07	Possible D-xylulose kinase XylB (xylulokinase) (xylulose kinase)	intermediary metabolism and respiration	-0.434064	0.740174	0.250308	-1.73412	0.0828972	0.999831
Rv0045c	Rv0045c	10393.9	1.09259	2.13256	0.193695	5.64077	1.69296e-08	3.29926e-07	Possible hydrolase	lipid metabolism	0.381643	1.30282	0.256158	1.48987	0.136258	0.999831
Rv3270	ctpC	99358.7	1.08585	2.12262	0.172524	6.2939	3.09594e-10	8.0066e-09	Probable metal cation-transporting P-type ATPase C CtpC	cell wall and cell processes	0.459473	1.37504	0.23139	1.98571	0.0470657	0.999831
Rv1194c	Rv1194c	15108.7	1.08569	2.12239	0.181061	5.99628	2.01891e-09	4.61209e-08	Conserved protein	conserved hypotheticals	0.151734	1.1109	0.241231	0.628998	0.52935	0.999831
Rv1986	Rv1986	1624.57	1.0835	2.11917	0.19632	5.51906	3.40817e-08	6.25643e-07	Probable conserved integral membrane protein	cell wall and cell processes	0.305922	1.23621	0.26044	1.17464	0.24014	0.999831
Rv0047c	Rv0047c	6811.68	1.08064	2.11498	0.198695	5.43872	5.36645e-08	9.39014e-07	Conserved protein	conserved hypotheticals	0.0437222	1.03077	0.261518	0.167186	0.867223	0.999831
Rv0807	Rv0807	868.01	1.07942	2.11318	0.206258	5.23332	1.66488e-07	2.56405e-06	Conserved hypothetical protein	conserved hypotheticals	0.0939919	1.06732	0.271544	0.346138	0.729239	0.999831
Rv1691	Rv1691	4276.5	1.0779	2.11096	0.186161	5.79014	7.03274e-09	1.42456e-07	Conserved hypothetical protein	conserved hypotheticals	-0.0600073	0.959259	0.246848	-0.243094	0.807932	0.999831
Rv0628c	Rv0628c	10775.6	1.07731	2.11009	0.177937	6.05442	1.40929e-09	3.2926e-08	Conserved hypothetical protein	conserved hypotheticals	0.0915621	1.06552	0.237716	0.385175	0.700108	0.999831
Rv0211	pckA	43047.2	1.0693	2.09841	0.1854	5.76751	8.04502e-09	1.62162e-07	Probable iron-regulated phosphoenolpyruvate carboxykinase [GTP] PckA (phosphoenolpyruvate carboxylase) (PEPCK)(pep carboxykinase)	intermediary metabolism and respiration	0.414014	1.33239	0.246542	1.67928	0.0930973	0.999831
Rv0187	Rv0187	3775.32	1.06914	2.09819	0.178817	5.97899	2.2452e-09	5.07268e-08	Probable O-methyltransferase	intermediary metabolism and respiration	0.108661	1.07823	0.238362	0.455866	0.648486	0.999831
Rv2831	echA16	2186.55	1.06597	2.09357	0.202651	5.26011	1.43968e-07	2.28569e-06	Probable enoyl-CoA hydratase EchA16 (enoyl hydrase) (unsaturated acyl-CoA hydratase) (crotonase)	lipid metabolism	-0.272525	0.827869	0.265441	-1.02669	0.304567	0.999831
Rv3643	Rv3643	4.46441	1.06179	2.08752	1.17361	0.904718	0.365615	0.521835	Hypothetical protein	conserved hypotheticals	1.11054	2.15927	1.18129	0.940107	0.347163	0.999831
MTB000055	AS1726	164.67	1.05944	2.08412	0.277941	3.81173	0.000137996	0.00094573	Putative small regulatory RNA	stable RNAs	0.32498	1.25265	0.353477	0.919382	0.357896	0.999831
Rv2828A	Rv2828A	3085.04	1.05187	2.07322	0.20579	5.11137	3.19824e-07	4.5983e-06	Conserved hypothetical protein	conserved hypotheticals	-0.143289	0.905453	0.270661	-0.529404	0.596525	0.999831
Rv3345c	PE_PGRS50	505.087	1.05147	2.07265	0.25797	4.07596	4.58258e-05	0.000377777	PE-PGRS family protein PE_PGRS50	PE/PPE	-0.643947	0.63996	0.321172	-2.00499	0.0449638	0.999831
Rv0039c	Rv0039c	2133.23	1.05012	2.0707	0.197075	5.32853	9.9009e-08	1.6285e-06	Possible conserved transmembrane protein	cell wall and cell processes	0.00584757	1.00406	0.25866	0.0226072	0.981964	0.999831
Rv3484	cpsA	8903.93	1.04896	2.06904	0.17196	6.10006	1.06028e-09	2.54962e-08	Possible conserved protein CpsA	conserved hypotheticals	-0.105319	0.929599	0.230473	-0.45697	0.647693	0.999831
Rv1779c	Rv1779c	12290.8	1.04886	2.0689	0.173025	6.06194	1.34489e-09	3.1601e-08	Possible integral membrane protein	cell wall and cell processes	-0.013252	0.990856	0.231636	-0.0572106	0.954377	0.999831
Rv2382c	mbtC	2993.3	1.04729	2.06664	0.224729	4.66022	3.15868e-06	3.67946e-05	Polyketide synthetase MbtC (polyketide synthase)	lipid metabolism	0.0306972	1.02151	0.292097	0.105092	0.916303	0.999831
Rv1931c	Rv1931c	1319.16	1.04467	2.0629	0.250985	4.16229	3.15065e-05	0.000273918	Probable transcriptional regulatory protein	regulatory proteins	0.176368	1.13004	0.317826	0.55492	0.57895	0.999831
Rv1706c	PPE23	1362.25	1.04408	2.06205	0.203272	5.13635	2.80121e-07	4.08461e-06	PPE family protein PPE23	PE/PPE	-0.0972511	0.934812	0.265797	-0.365884	0.714451	0.999831
Rv2251	Rv2251	2985.23	1.04255	2.05987	0.176205	5.9167	3.28471e-09	7.22284e-08	Possible flavoprotein	intermediary metabolism and respiration	0.196542	1.14595	0.234914	0.836655	0.402787	0.999831
Rv0539	Rv0539	2194.54	1.03975	2.05587	0.195414	5.32076	1.03335e-07	1.68617e-06	Probable dolichyl-phosphate sugar synthase (dolichol-phosphate sugar synthetase) (dolichol-phosphate sugar transferase) (sugar phosphoryldolichol synthase)	intermediary metabolism and respiration	-0.21994	0.858601	0.257036	-0.855676	0.392177	0.999831
Rv1583c	Rv1583c	1344.88	1.03804	2.05344	0.23071	4.49934	6.81647e-06	7.35678e-05	Probable PhiRv1 phage protein	insertion seqs and phages	-0.27662	0.825523	0.301069	-0.918793	0.358204	0.999831
Rv0649	fabD2	117.582	1.03614	2.05073	0.310407	3.33801	0.000843821	0.00438659	Possible malonyl CoA-acyl carrier protein transacylase FabD2 (MCT)	lipid metabolism	-0.595101	0.661998	0.364258	-1.63374	0.102314	0.999831
Rv0624	vapC30	4102.07	1.03541	2.0497	0.197716	5.23685	1.63338e-07	2.53452e-06	Possible toxin VapC30. Contains PIN domain.	virulence, detoxification, adaptation	0.44798	1.36413	0.261789	1.71122	0.0870398	0.999831
Rv1039c	PPE15	225.34	1.02995	2.04195	0.264701	3.89098	9.98408e-05	0.000715236	PPE family protein PPE15	PE/PPE	0.0786518	1.05603	0.337519	0.233029	0.815739	0.999831
Rv0415	thiO	3048.35	1.02746	2.03843	0.18036	5.69673	1.22124e-08	2.41429e-07	Possible thiamine biosynthesis oxidoreductase ThiO	intermediary metabolism and respiration	-0.268561	0.830147	0.239984	-1.11908	0.263106	0.999831
Rv0376c	Rv0376c	948.117	1.02442	2.03414	0.194523	5.26632	1.39184e-07	2.21831e-06	Conserved hypothetical protein	conserved hypotheticals	0.0908421	1.06499	0.256437	0.354246	0.723154	0.999831
Rv1464	csd	8627.66	1.01808	2.02522	0.17434	5.83962	5.23215e-09	1.09768e-07	Probable cysteine desulfurase Csd	intermediary metabolism and respiration	0.150187	1.10971	0.2337	0.642646	0.520454	0.999831
Rv2621c	Rv2621c	16470	1.01758	2.02452	0.250455	4.06294	4.84594e-05	0.000394584	Possible transcriptional regulatory protein	regulatory proteins	-0.0935905	0.937187	0.318299	-0.294034	0.768732	0.999831
Rv0552	Rv0552	3570.18	1.01608	2.02241	0.181134	5.60953	2.02873e-08	3.8982e-07	Conserved protein	conserved hypotheticals	-0.239912	0.846797	0.240589	-0.997186	0.318674	0.999831
Rv1130	prpD	22639.6	1.01175	2.01635	0.210369	4.80939	1.51395e-06	1.89798e-05	Possible methylcitrate dehydratase PrpD	intermediary metabolism and respiration	-0.0100417	0.993064	0.274648	-0.0365621	0.970834	0.999831
Rv2064	cobG	5084.76	1.01152	2.01603	0.188142	5.37635	7.60098e-08	1.3023e-06	Precorrin-3B synthase CobG	intermediary metabolism and respiration	-0.379231	0.768847	0.249408	-1.52052	0.128379	0.999831
Rv3436c	glmS	10339.8	1.01053	2.01465	0.18845	5.36231	8.21662e-08	1.3904e-06	Probable glucosamine--fructose-6-phosphate aminotransferase [isomerizing] GlmS (hexosephosphate aminotransferase) (D-fructose-6-phosphate amidotransferase) (GFAT) (L-glutamine-D-fructose-6-phosphate amidotransferase) (glucosamine-6-phosphate synthase)	intermediary metabolism and respiration	0.0739857	1.05262	0.24979	0.296191	0.767084	0.999831
Rv0603	Rv0603	47.3605	1.00835	2.01161	0.418845	2.40746	0.0160639	0.0477275	Possible exported protein	cell wall and cell processes	0.403988	1.32316	0.458198	0.881688	0.377945	0.999831
Rv3873	PPE68	31975.4	1.00532	2.00738	0.169651	5.9258	3.10782e-09	6.87061e-08	PPE family protein PPE68	PE/PPE	0.0469016	1.03304	0.227855	0.20584	0.836916	0.999831
Rv0662c	vapB7	267.177	1.00497	2.0069	0.267477	3.75721	0.00017182	0.0011414	Possible antitoxin VapB7	virulence, detoxification, adaptation	-0.217399	0.860115	0.319577	-0.680271	0.496333	0.999831
Rv2824c	Rv2824c	1811.92	1.0043	2.00597	0.18783	5.34687	8.94885e-08	1.49584e-06	Hypothetical protein	conserved hypotheticals	0.267709	1.20389	0.250768	1.06756	0.285719	0.999831
Rv0155	pntAa	2837.04	1.0043	2.00597	0.201384	4.987	6.1324e-07	8.26769e-06	Probable NAD(P) transhydrogenase (subunit alpha) PntAa [first part; catalytic part] (pyridine nucleotide transhydrogenase subunit alpha) (nicotinamide nucleotide transhydrogenase subunit alpha)	intermediary metabolism and respiration	0.0642322	1.04553	0.261825	0.245324	0.806205	0.999831
Rv1131	prpC	22904.5	1.00405	2.00562	0.20597	4.87476	1.08943e-06	1.40431e-05	Probable methylcitrate synthase PrpC	intermediary metabolism and respiration	0.105384	1.07578	0.269763	0.390654	0.696053	0.999831
Rv2490c	PE_PGRS43	380.466	1.00323	2.00449	0.241253	4.15842	3.20458e-05	0.000276833	PE-PGRS family protein PE_PGRS43	PE/PPE	-0.77173	0.585715	0.301522	-2.55945	0.0104839	0.999831
Rv0162c	adhE1	3972.28	0.993411	1.99089	0.187914	5.28653	1.24659e-07	2.01019e-06	Probable zinc-type alcohol dehydrogenase (E subunit) AdhE1	intermediary metabolism and respiration	0.111738	1.08053	0.249621	0.447632	0.654419	0.999831
Rv0563	htpX	19446.4	0.992891	1.99017	0.227201	4.37009	1.24194e-05	0.000123953	Probable protease transmembrane protein heat shock protein HtpX	virulence, detoxification, adaptation	0.292106	1.22443	0.293493	0.995274	0.319603	0.999831
Rv0251c	hsp	51475	0.987761	1.9831	0.517144	1.91003	0.0561295	0.129811	Heat shock protein Hsp (heat-stress-induced ribosome-binding protein A)	virulence, detoxification, adaptation	0.53987	1.45384	0.555576	0.971731	0.331184	0.999831
Rv2035	Rv2035	7955.12	0.98549	1.97999	0.247556	3.98087	6.86622e-05	0.000518802	Conserved hypothetical protein	conserved hypotheticals	0.0925215	1.06623	0.316575	0.292258	0.770089	0.999831
Rv0918	Rv0918	934.196	0.98458	1.97874	0.207722	4.7399	2.13823e-06	2.60902e-05	Conserved protein	conserved hypotheticals	0.216461	1.16188	0.272367	0.79474	0.426765	0.999831
Rv2122c	hisE	365.974	0.984565	1.97872	0.245256	4.01443	5.9589e-05	0.000462321	Phosphoribosyl-AMP pyrophosphatase HisE	intermediary metabolism and respiration	0.0665668	1.04722	0.302944	0.219733	0.826079	0.999831
Rv3798	Rv3798	4653.68	0.983013	1.97659	0.207787	4.73087	2.23564e-06	2.71981e-05	Probable transposase	insertion seqs and phages	0.0541743	1.03826	0.271975	0.199188	0.842115	0.999831
Rv2226	Rv2226	7854.84	0.98298	1.97654	0.188926	5.20299	1.96107e-07	2.94303e-06	Conserved protein	conserved hypotheticals	-0.104587	0.930071	0.250073	-0.418224	0.675783	0.999831
Rv1725c	Rv1725c	1149.71	0.980507	1.97316	0.206566	4.74671	2.06752e-06	2.5454e-05	Conserved hypothetical protein	conserved hypotheticals	0.406422	1.32539	0.27117	1.49877	0.133933	0.999831
Rv0813c	Rv0813c	10065.8	0.979521	1.97181	0.175858	5.56996	2.54799e-08	4.74088e-07	Conserved protein	conserved hypotheticals	0.13311	1.09666	0.235592	0.565001	0.572073	0.999831
Rv2866	relG	1043.59	0.975372	1.96615	0.247118	3.94698	7.91416e-05	0.000583209	Toxin RelG	virulence, detoxification, adaptation	-0.00949038	0.993443	0.313641	-0.0302588	0.975861	0.999831
Rv1313c	Rv1313c	4613.12	0.974204	1.96456	0.208664	4.66878	3.02998e-06	3.54966e-05	Possible transposase	insertion seqs and phages	0.0687704	1.04882	0.272965	0.251938	0.801089	0.999831
Rv2706c	Rv2706c	490.634	0.973292	1.96331	0.250729	3.88184	0.000103667	0.000738784	Hypothetical protein	conserved hypotheticals	0.210166	1.15682	0.314713	0.667802	0.50426	0.999831
Rv3573c	fadE34	1561.2	0.96982	1.9586	0.185189	5.23692	1.63278e-07	2.53452e-06	Probable acyl-CoA dehydrogenase FadE34	lipid metabolism	-0.266652	0.831246	0.245688	-1.08533	0.277775	0.999831
Rv1204c	Rv1204c	7076.8	0.965796	1.95314	0.174128	5.54646	2.91518e-08	5.37544e-07	Conserved hypothetical protein	conserved hypotheticals	-0.334416	0.793105	0.232624	-1.43758	0.150553	0.999831
Rv0568	cyp135B1	27998.9	0.963298	1.94976	0.18597	5.17987	2.22044e-07	3.30813e-06	Possible cytochrome P450 135B1 Cyp135B1	intermediary metabolism and respiration	-0.391422	0.762378	0.247065	-1.58429	0.113129	0.999831
Rv1141c	echA11	3023.97	0.962651	1.94889	0.17579	5.47614	4.34708e-08	7.73887e-07	Probable enoyl-CoA hydratase EchA11 (enoyl hydrase) (unsaturated acyl-CoA hydratase) (crotonase)	lipid metabolism	-0.0999584	0.93306	0.234782	-0.425749	0.67029	0.999831
Rv1333	Rv1333	11273.2	0.960125	1.94548	0.171829	5.58768	2.30128e-08	4.36077e-07	Probable hydrolase	intermediary metabolism and respiration	0.0192562	1.01344	0.23046	0.0835558	0.93341	0.999831
MTB000009	thrV	411.291	0.956147	1.94012	0.234766	4.07277	4.6458e-05	0.00038097	tRNA-Thr (TGT)	stable RNAs	0.152097	1.11118	0.296715	0.512603	0.608229	0.999831
Rv3483c	Rv3483c	3163.84	0.954917	1.93847	0.186782	5.11246	3.17988e-07	4.58796e-06	Possible exported protein	cell wall and cell processes	0.148586	1.10848	0.247454	0.600459	0.548201	0.999831
Rv3406	Rv3406	833.139	0.953671	1.93679	0.200966	4.74544	2.0805e-06	2.55373e-05	Probable dioxygenase	intermediary metabolism and respiration	0.087082	1.06222	0.266548	0.326702	0.743893	0.999831
Rv0728c	serA2	387.548	0.952655	1.93543	0.240097	3.9678	7.25392e-05	0.000540365	Possible D-3-phosphoglycerate dehydrogenase SerA2 (phosphoglycerate dehydrogenase) (PGDH)	intermediary metabolism and respiration	0.0632152	1.04479	0.301358	0.209768	0.833849	0.999831
Rv0886	fprB	6057.53	0.949824	1.93164	0.173469	5.47546	4.3638e-08	7.73887e-07	Probable NADPH:adrenodoxin oxidoreductase FprB (adrenodoxin reductase) (AR) (ferredoxin-NADP(+) reductase)	intermediary metabolism and respiration	0.0460278	1.03242	0.233114	0.197448	0.843477	0.999831
Rv1040c	PE8	180.557	0.947859	1.92901	0.272331	3.48054	0.000500398	0.00286979	PE family protein PE8	PE/PPE	-0.165951	0.891341	0.339628	-0.488627	0.625106	0.999831
Rv3415c	Rv3415c	1148.76	0.946793	1.92758	0.187239	5.0566	4.26798e-07	6.0309e-06	Conserved hypothetical protein	conserved hypotheticals	-0.596761	0.661237	0.246929	-2.41673	0.0156607	0.999831
Rv3021c	PPE47	470.397	0.945804	1.92626	0.237264	3.98629	6.71147e-05	0.00050918	PPE family protein PPE47	PE/PPE	-0.180654	0.882303	0.295605	-0.611134	0.541111	0.999831
Rv0756c	Rv0756c	4408.24	0.942306	1.9216	0.175164	5.37957	7.4662e-08	1.28456e-06	Unknown protein	conserved hypotheticals	-0.164198	0.892425	0.234198	-0.701108	0.483236	0.999831
Rv0244c	fadE5	17367.8	0.942299	1.92159	0.19729	4.77621	1.78628e-06	2.2257e-05	Probable acyl-CoA dehydrogenase FadE5	lipid metabolism	0.458542	1.37415	0.260288	1.76167	0.0781246	0.999831
Rv3066	Rv3066	1180.23	0.938612	1.91668	0.203106	4.62128	3.81373e-06	4.36826e-05	Probable transcriptional regulatory protein (probably DeoR-family)	regulatory proteins	0.307136	1.23725	0.270468	1.13558	0.256134	0.999831
Rv2728c	Rv2728c	2033.18	0.936821	1.9143	0.19047	4.91846	8.72288e-07	1.14231e-05	Conserved alanine rich protein	conserved hypotheticals	0.233951	1.17605	0.252356	0.927067	0.353892	0.999831
Rv0586	mce2R	12924.8	0.936445	1.91381	0.201649	4.64393	3.41846e-06	3.94851e-05	Probable transcriptional regulatory protein Mce2R (GntR-family)	regulatory proteins	0.0782996	1.05577	0.265344	0.295087	0.767927	0.999831
Rv3855	ethR	15012.3	0.936423	1.91378	0.205709	4.55217	5.30945e-06	5.88476e-05	Transcriptional regulatory repressor protein (TetR-family) EthR	regulatory proteins	0.784341	1.72231	0.269828	2.90682	0.00365127	0.999831
Rv2618	Rv2618	442.7	0.936295	1.91361	0.243494	3.84524	0.000120432	0.000832297	Conserved hypothetical protein	conserved hypotheticals	0.189816	1.14062	0.307761	0.616766	0.537389	0.999831
Rv0494	Rv0494	194.03	0.933783	1.91028	0.257752	3.62279	0.000291442	0.00182407	Probable transcriptional regulatory protein (probably GntR-family)	regulatory proteins	0.0436827	1.03074	0.316595	0.137977	0.890259	0.999831
Rv3765c	tcrX	3131.64	0.932899	1.90911	0.188703	4.94375	7.66357e-07	1.01002e-05	Probable two component transcriptional regulatory protein TcrX	regulatory proteins	0.0941783	1.06746	0.249489	0.377485	0.705813	0.999831
Rv1209	Rv1209	5693.66	0.931998	1.90792	0.173121	5.38352	7.3045e-08	1.2652e-06	Conserved protein	conserved hypotheticals	-0.0452829	0.9691	0.231569	-0.195549	0.844964	0.999831
Rv0483	lprQ	43989	0.930429	1.90584	0.174338	5.33693	9.45353e-08	1.56746e-06	Probable conserved lipoprotein LprQ	cell wall and cell processes	-0.0654207	0.955667	0.233373	-0.280327	0.779227	0.999831
Rv1807	PPE31	4243.38	0.930235	1.90559	0.177607	5.23761	1.62666e-07	2.53452e-06	PPE family protein PPE31	PE/PPE	0.382438	1.30354	0.238789	1.60157	0.10925	0.999831
Rv3188	Rv3188	2216.62	0.927597	1.90211	0.233087	3.97961	6.90281e-05	0.00051986	Conserved hypothetical protein	conserved hypotheticals	0.444263	1.36062	0.3004	1.4789	0.139166	0.999831
Rv2486	echA14	3047.97	0.926782	1.90103	0.176372	5.25469	1.4827e-07	2.34495e-06	Probable enoyl-CoA hydratase EchA14 (enoyl hydrase) (unsaturated acyl-CoA hydratase) (crotonase)	lipid metabolism	-0.0877352	0.940999	0.235094	-0.373192	0.709006	0.999831
Rv2133c	Rv2133c	9944.81	0.921209	1.8937	0.212346	4.33825	1.43619e-05	0.000139613	Conserved hypothetical protein	conserved hypotheticals	0.646823	1.56572	0.277593	2.33012	0.0198	0.999831
Rv1944c	Rv1944c	1126.04	0.920297	1.89251	0.189425	4.85837	1.18358e-06	1.51193e-05	Conserved protein	conserved hypotheticals	-0.253607	0.838796	0.248276	-1.02147	0.307031	0.999831
Rv2381c	mbtD	6312.23	0.917874	1.88933	0.215649	4.25634	2.07797e-05	0.000191169	Polyketide synthetase MbtD (polyketide synthase)	lipid metabolism	0.0989813	1.07102	0.281514	0.351603	0.725136	0.999831
Rv2052c	Rv2052c	21060.4	0.915335	1.88601	0.210959	4.33893	1.43177e-05	0.000139513	Conserved protein	conserved hypotheticals	0.198301	1.14735	0.275861	0.718844	0.472237	0.999831
Rv0313	Rv0313	17109.5	0.913749	1.88393	0.195363	4.67718	2.90853e-06	3.4171e-05	Conserved protein	conserved hypotheticals	0.218462	1.16349	0.258104	0.846413	0.397323	0.999831
Rv0626	vapB5	3651.54	0.912963	1.88291	0.174668	5.22686	1.72415e-07	2.63558e-06	Possible antitoxin VapB5	virulence, detoxification, adaptation	-0.0129794	0.991044	0.23305	-0.0556937	0.955586	0.999831
Rv3333c	Rv3333c	437.256	0.907979	1.87641	0.228281	3.97747	6.96528e-05	0.000523606	Hypothetical proline rich protein	conserved hypotheticals	-0.644852	0.639558	0.290092	-2.22292	0.0262211	0.999831
Rv3743c	ctpJ	189.943	0.904586	1.87201	0.257555	3.51221	0.000444394	0.00259198	Probable cation transporter P-type ATPase CtpJ	cell wall and cell processes	0.0764002	1.05438	0.32774	0.233112	0.815674	0.999831
Rv1570	bioD	2359.76	0.904388	1.87175	0.222071	4.07251	4.65095e-05	0.00038097	Dethiobiotin synthetase BioD	intermediary metabolism and respiration	-0.469408	0.722261	0.286705	-1.63725	0.101579	0.999831
Rv1049	Rv1049	617.288	0.899628	1.86558	0.217288	4.14025	3.46922e-05	0.000297197	Probable transcriptional repressor protein	regulatory proteins	0.0410123	1.02884	0.280221	0.146357	0.883639	0.999831
Rv1964	yrbE3A	569.04	0.899341	1.86521	0.220961	4.07013	4.69859e-05	0.000383346	Conserved hypothetical integral membrane protein YrbE3A	virulence, detoxification, adaptation	0.369765	1.29214	0.290284	1.2738	0.202734	0.999831
Rv1407	fmu	4004.41	0.899128	1.86494	0.186181	4.82933	1.36995e-06	1.72798e-05	Probable Fmu protein (sun protein)	information pathways	-0.222115	0.857308	0.247293	-0.898186	0.369086	0.999831
Rv1152	Rv1152	5514.31	0.898884	1.86462	0.225761	3.98157	6.84617e-05	0.000518443	Probable transcriptional regulatory protein	regulatory proteins	0.266073	1.20253	0.291988	0.911246	0.362166	0.999831
Rv2396	PE_PGRS41	34491.9	0.898571	1.86422	0.205051	4.38218	1.17499e-05	0.000118712	PE-PGRS family protein PE_PGRS41	PE/PPE	0.249173	1.18853	0.269098	0.925958	0.354468	0.999831
Rv2063A	mazF7	1104.97	0.898511	1.86414	0.194676	4.61543	3.92287e-06	4.48078e-05	Possible toxin MazF7	virulence, detoxification, adaptation	-0.133129	0.911852	0.254868	-0.522343	0.601432	0.999831
Rv0157	pntB	16163.1	0.897288	1.86256	0.218046	4.11513	3.86957e-05	0.000326059	Probable NAD(P) transhydrogenase (subunit beta) PntB [integral membrane protein] (pyridine nucleotide transhydrogenase subunit beta) (nicotinamide nucleotide transhydrogenase subunit beta)	intermediary metabolism and respiration	0.246539	1.18636	0.282932	0.871372	0.383551	0.999831
Rv0627	vapC5	3882.92	0.89376	1.85801	0.175383	5.09604	3.4684e-07	4.96937e-06	Possible toxin VapC5	virulence, detoxification, adaptation	0.0998828	1.07169	0.234427	0.426072	0.670056	0.999831
Rv3344c	PE_PGRS49	76.5209	0.892686	1.85663	0.392618	2.27367	0.0229857	0.0633492	PE-PGRS family protein PE_PGRS49	PE/PPE	-0.35537	0.781669	0.440958	-0.805905	0.420298	0.999831
Rv2616	Rv2616	769.585	0.888485	1.85123	0.197069	4.5085	6.52862e-06	7.0833e-05	Conserved protein	conserved hypotheticals	0.149198	1.10895	0.257046	0.580434	0.561622	0.999831
Rv1990c	Rv1990c	2979.41	0.887349	1.84977	0.206869	4.28943	1.79136e-05	0.000170117	Probable transcriptional regulatory protein	regulatory proteins	0.544358	1.45837	0.272386	1.99848	0.0456648	0.999831
Rv0209	Rv0209	1989.7	0.887318	1.84973	0.185086	4.79408	1.63426e-06	2.04257e-05	Hypothetical protein	conserved hypotheticals	0.0693413	1.04924	0.244382	0.283741	0.776609	0.999831
Rv2436	rbsK	2150.11	0.887314	1.84973	0.18355	4.83419	1.33687e-06	1.69145e-05	Ribokinase RbsK	intermediary metabolism and respiration	0.139808	1.10176	0.243026	0.575281	0.565101	0.999831
Rv2802c	Rv2802c	2364.26	0.884858	1.84658	0.188532	4.6934	2.68695e-06	3.16583e-05	Hypothetical arginine and alanine rich protein	conserved hypotheticals	-0.100295	0.932842	0.249642	-0.401755	0.687865	0.999831
Rv0646c	lipG	6746.57	0.883793	1.84522	0.19443	4.54557	5.47879e-06	6.05613e-05	Probable lipase/esterase LipG	intermediary metabolism and respiration	-0.166441	0.891038	0.256488	-0.648926	0.516386	0.999831
Rv3269	Rv3269	48395.9	0.880765	1.84135	0.253622	3.47274	0.000515166	0.00291786	Conserved protein	virulence, detoxification, adaptation	0.600629	1.51638	0.32093	1.87152	0.0612726	0.999831
Rv3507	PE_PGRS53	4788.05	0.879705	1.84	0.176009	4.99806	5.79109e-07	7.93334e-06	PE-PGRS family protein PE_PGRS53	PE/PPE	-0.422763	0.745994	0.234557	-1.80239	0.0714838	0.999831
Rv0906	Rv0906	6402.47	0.878101	1.83795	0.175563	5.00164	5.68445e-07	7.81755e-06	Conserved protein	conserved hypotheticals	0.234676	1.17664	0.23466	1.00007	0.317277	0.999831
Rv1781c	malQ	1576.69	0.875021	1.83403	0.203255	4.30504	1.66952e-05	0.000159283	Probable 4-alpha-glucanotransferase MalQ (amylomaltase) (disproportionating enzyme) (D-enzyme)	intermediary metabolism and respiration	-0.0322345	0.977905	0.265069	-0.121608	0.903209	0.999831
Rv1806	PE20	637.3	0.873942	1.83266	0.20277	4.31001	1.63247e-05	0.000156473	PE family protein PE20	PE/PPE	0.435294	1.35219	0.267529	1.62709	0.103717	0.999831
Rv2359	zur	3013.03	0.871693	1.82981	0.230286	3.78526	0.000153548	0.0010402	Probable zinc uptake regulation protein Zur	regulatory proteins	0.713909	1.64024	0.296323	2.40923	0.0159862	0.999831
Rv2036	Rv2036	8215.5	0.869671	1.82725	0.230276	3.77665	0.00015895	0.00106798	Conserved hypothetical protein	conserved hypotheticals	0.159001	1.11651	0.298666	0.532369	0.59447	0.999831
Rv0192	Rv0192	9165.22	0.869508	1.82704	0.172177	5.05008	4.41619e-07	6.21896e-06	Conserved hypothetical protein	conserved hypotheticals	-0.0857049	0.942324	0.230743	-0.37143	0.710317	0.999831
Rv3022A	PE29	57.1668	0.868698	1.82601	0.385863	2.25131	0.0243657	0.0667055	PE family protein PE29	PE/PPE	0.420549	1.33844	0.447202	0.940402	0.347011	0.999831
Rv2688c	Rv2688c	5956.73	0.867109	1.824	0.178344	4.862	1.16207e-06	1.49326e-05	Antibiotic-transport ATP-binding protein ABC transporter	cell wall and cell processes	-0.0421319	0.971219	0.238139	-0.176921	0.85957	0.999831
Rv2236c	cobD	913.553	0.867092	1.82398	0.193501	4.48107	7.42712e-06	7.912e-05	Probable cobalamin biosynthesis transmembrane protein CobD	intermediary metabolism and respiration	-0.318264	0.802035	0.253633	-1.25482	0.209544	0.999831
Rv0768	aldA	20813.2	0.866289	1.82297	0.207554	4.1738	2.99561e-05	0.000262084	Probable aldehyde dehydrogenase NAD dependent AldA (aldehyde dehydrogenase [NAD+])	intermediary metabolism and respiration	-0.02205	0.984832	0.274173	-0.0804236	0.9359	0.999831
Rv2776c	Rv2776c	4497.37	0.864963	1.82129	0.198026	4.36793	1.25427e-05	0.000124881	Probable oxidoreductase	intermediary metabolism and respiration	0.0823401	1.05873	0.26144	0.314948	0.752801	0.999831
Rv2116	lppK	1764.25	0.86486	1.82116	0.190601	4.53754	5.69152e-06	6.27441e-05	Conserved lipoprotein LppK	cell wall and cell processes	-0.235179	0.84958	0.248646	-0.945836	0.344232	0.999831
Rv1064c	lpqV	326.762	0.862704	1.81844	0.226227	3.81344	0.000137048	0.000940801	Possible lipoprotein LpqV	cell wall and cell processes	-0.317657	0.802372	0.288215	-1.10215	0.270395	0.999831
Rv3242c	Rv3242c	1440.91	0.862259	1.81788	0.185642	4.64473	3.40519e-06	3.94427e-05	Conserved hypothetical protein	conserved hypotheticals	0.133562	1.097	0.247925	0.538721	0.590079	0.999831
Rv2800	Rv2800	5676.12	0.86204	1.81761	0.173249	4.97574	6.50005e-07	8.67799e-06	Possible hydrolase	intermediary metabolism and respiration	-0.00349291	0.997582	0.231736	-0.0150728	0.987974	0.999831
Rv1465	Rv1465	6411.47	0.860166	1.81525	0.187933	4.57697	4.7175e-06	5.3001e-05	Possible nitrogen fixation related protein	intermediary metabolism and respiration	0.363573	1.28661	0.249899	1.45488	0.145703	0.999831
Rv1685c	Rv1685c	1079.74	0.859633	1.81458	0.191948	4.47847	7.51812e-06	7.98825e-05	Conserved hypothetical protein	conserved hypotheticals	-0.0593168	0.959719	0.257093	-0.230721	0.817531	0.999831
Rv0905	echA6	9572.86	0.857238	1.81157	0.172627	4.96585	6.84e-07	9.10229e-06	Possible enoyl-CoA hydratase EchA6 (enoyl hydrase) (unsaturated acyl-CoA hydratase) (crotonase)	lipid metabolism	0.250592	1.1897	0.23129	1.08345	0.278607	0.999831
Rv2371	PE_PGRS40	273.128	0.856516	1.81066	0.295647	2.89709	0.00376645	0.0147361	PE-PGRS family protein PE_PGRS40	PE/PPE	0.0113095	1.00787	0.357972	0.0315932	0.974796	0.999831
Rv0615	Rv0615	1292.72	0.852707	1.80589	0.235186	3.62568	0.000288206	0.00180932	Probable integral membrane protein	cell wall and cell processes	-0.498124	0.708027	0.301171	-1.65396	0.0981358	0.999831
Rv1066	Rv1066	3216.34	0.852455	1.80557	0.18415	4.62913	3.672e-06	4.21768e-05	Conserved hypothetical protein	conserved hypotheticals	0.0660067	1.04682	0.245287	0.2691	0.787853	0.999831
Rv2073c	Rv2073c	839.137	0.85235	1.80544	0.198931	4.28465	1.83029e-05	0.000173015	Probable shortchain dehydrogenase	intermediary metabolism and respiration	-0.31387	0.804481	0.258113	-1.21602	0.223978	0.999831
Rv0118c	oxcA	3740.33	0.85231	1.80539	0.180353	4.72579	2.29224e-06	2.78044e-05	Probable oxalyl-CoA decarboxylase OxcA	intermediary metabolism and respiration	0.310214	1.23989	0.242502	1.27922	0.20082	0.999831
Rv1317c	alkA	3068.09	0.852296	1.80537	0.175605	4.8535	1.21302e-06	1.53949e-05	Probable bifunctional regulatory protein and DNA repair enzyme AlkA (regulatory protein of adaptative response) (methylphosphotriester-DNA--protein-cysteine S-methyltransferase)	information pathways	0.0709888	1.05044	0.234482	0.302747	0.762083	0.999831
Rv0261c	narK3	639.881	0.85078	1.80348	0.213735	3.98053	6.87614e-05	0.000518802	Probable integral membrane nitrite extrusion protein NarK3 (nitrite facilitator)	cell wall and cell processes	0.37791	1.29946	0.284467	1.32848	0.184018	0.999831
Rv1992c	ctpG	13471.7	0.848623	1.80078	0.189027	4.48942	7.14165e-06	7.66749e-05	Probable metal cation transporter P-type ATPase G CtpG	cell wall and cell processes	0.098105	1.07037	0.251551	0.39	0.696537	0.999831
Rv2743c	Rv2743c	19574.3	0.846313	1.7979	0.215199	3.9327	8.39974e-05	0.000613494	Possible conserved transmembrane alanine rich protein	cell wall and cell processes	0.254572	1.19298	0.28064	0.907113	0.364347	0.999831
Rv1935c	echA13	202.62	0.842623	1.79331	0.257429	3.27322	0.00106329	0.00529969	Possible enoyl-CoA hydratase EchA13 (enoyl hydrase) (unsaturated acyl-CoA hydratase) (crotonase)	lipid metabolism	-0.206366	0.866717	0.322387	-0.640119	0.522095	0.999831
Rv0530	Rv0530	12577.4	0.841139	1.79146	0.176752	4.75887	1.94676e-06	2.40393e-05	Conserved protein	conserved hypotheticals	-0.074763	0.949498	0.236062	-0.316709	0.751464	0.999831
Rv1087	PE_PGRS21	3267.7	0.839479	1.7894	0.1975	4.25053	2.13268e-05	0.000194879	PE-PGRS family protein PE_PGRS21	PE/PPE	-0.837254	0.559708	0.259908	-3.22135	0.0012759	0.657693
Rv1059	Rv1059	3756.6	0.837442	1.78688	0.177371	4.72142	2.34199e-06	2.80765e-05	Conserved protein	conserved hypotheticals	0.0308592	1.02162	0.236467	0.130501	0.89617	0.999831
Rv3751	Rv3751	81.2843	0.836147	1.78528	0.369925	2.26031	0.0238018	0.0653794	Probable integrase (fragment)	insertion seqs and phages	-0.208773	0.865273	0.423739	-0.492693	0.622229	0.999831
Rv3091	Rv3091	7506.16	0.834386	1.7831	0.177079	4.71195	2.4536e-06	2.93291e-05	Conserved protein	conserved hypotheticals	0.146731	1.10706	0.236427	0.620618	0.534851	0.999831
Rv1129c	Rv1129c	5317.97	0.834263	1.78295	0.203035	4.10896	3.97439e-05	0.000332168	Probable transcriptional regulator protein	regulatory proteins	0.228937	1.17197	0.265799	0.861317	0.389064	0.999831
Rv0538	Rv0538	3718.31	0.833264	1.78171	0.186181	4.47556	7.62103e-06	8.07672e-05	Possible conserved membrane protein	cell wall and cell processes	-0.17506	0.885731	0.246696	-0.709616	0.477942	0.999831
Rv2742c	Rv2742c	3546.91	0.833241	1.78168	0.229103	3.63697	0.000275864	0.00173981	Conserved hypothetical arginine rich protein	conserved hypotheticals	-0.0345	0.97637	0.297571	-0.115938	0.907701	0.999831
Rv1469	ctpD	2556.12	0.832695	1.78101	0.196013	4.24816	2.15531e-05	0.000195643	Probable cation transporter P-type ATPase D CtpD	cell wall and cell processes	0.157807	1.11559	0.258109	0.611395	0.540938	0.999831
Rv1342c	Rv1342c	1698.18	0.826606	1.77351	0.189767	4.35591	1.32518e-05	0.000130989	Conserved membrane protein	cell wall and cell processes	0.198606	1.14759	0.250935	0.791461	0.428675	0.999831
Rv0647c	Rv0647c	9104.61	0.825889	1.77263	0.186972	4.41719	9.99941e-06	0.000102538	Conserved protein	conserved hypotheticals	-0.019881	0.986314	0.248096	-0.0801343	0.93613	0.999831
Rv0305c	PPE6	2888.53	0.825707	1.7724	0.183246	4.50601	6.60589e-06	7.14826e-05	PPE family protein PPE6	PE/PPE	-0.0977236	0.934506	0.243105	-0.401981	0.687698	0.999831
Rv3065	mmr	1141.29	0.82422	1.77058	0.207476	3.97261	7.10896e-05	0.00053246	Multidrugs-transport integral membrane protein Mmr	cell wall and cell processes	0.851317	1.80415	0.278232	3.05973	0.00221534	0.999831
Rv1044	Rv1044	705.862	0.823772	1.77003	0.213324	3.86159	0.00011265	0.000789128	Conserved hypothetical protein	conserved hypotheticals	0.342945	1.26834	0.278693	1.23055	0.218492	0.999831
Rv0648	Rv0648	1021.36	0.823719	1.76996	0.189192	4.35389	1.33745e-05	0.000131885	Alpha-mannosidase	intermediary metabolism and respiration	-0.264452	0.832515	0.249664	-1.05923	0.289495	0.999831
Rv1466	Rv1466	6714.05	0.823574	1.76978	0.183709	4.48303	7.35906e-06	7.85986e-05	Conserved protein	conserved hypotheticals	0.327915	1.2552	0.244437	1.34151	0.179755	0.999831
Rv1344	mbtL	2258.15	0.820515	1.76604	0.210366	3.90042	9.60247e-05	0.000691513	Acyl carrier protein (ACP) MbtL	lipid metabolism	0.191235	1.14174	0.274508	0.696645	0.486025	0.999831
Rv1727	Rv1727	84.3056	0.820378	1.76587	0.344245	2.38312	0.0171665	0.0502054	Conserved hypothetical protein	conserved hypotheticals	0.518043	1.43201	0.409711	1.26441	0.206083	0.999831
Rv2765	Rv2765	435.112	0.819578	1.76489	0.216519	3.78525	0.000153551	0.0010402	Probable alanine rich hydrolase	intermediary metabolism and respiration	0.0539265	1.03809	0.272932	0.197582	0.843372	0.999831
Rv0330c	Rv0330c	514.513	0.818864	1.76402	0.225548	3.63055	0.000282822	0.00178096	Hypothetical protein	conserved hypotheticals	0.240906	1.18173	0.2905	0.829279	0.406947	0.999831
Rv2539c	aroK	4980.43	0.81845	1.76351	0.180546	4.53319	5.80999e-06	6.3539e-05	Shikimate kinase AroK (SK)	intermediary metabolism and respiration	-0.223934	0.856228	0.240608	-0.930699	0.352009	0.999831
Rv0202c	mmpL11	28932.3	0.816726	1.7614	0.187806	4.34878	1.36895e-05	0.000134346	Probable conserved transmembrane transport protein MmpL11	cell wall and cell processes	0.0180559	1.01259	0.249276	0.0724332	0.942257	0.999831
Rv0452	Rv0452	1048.79	0.816597	1.76125	0.189712	4.3044	1.67442e-05	0.00015938	Possible transcriptional regulatory protein	regulatory proteins	-0.116084	0.922689	0.248096	-0.467898	0.639857	0.999831
MTB000025	leuU	534.842	0.815737	1.7602	0.228361	3.57215	0.000354069	0.00214739	tRNA-Leu (GAG)	stable RNAs	0.466361	1.38162	0.288133	1.61856	0.105542	0.999831
Rv2865	relF	2752.37	0.813945	1.75801	0.235903	3.45034	0.000559885	0.00312509	Antitoxin RelF	virulence, detoxification, adaptation	0.104459	1.07509	0.302285	0.345565	0.72967	0.999831
Rv0132c	fgd2	651.331	0.81376	1.75779	0.210358	3.86845	0.000109532	0.000775627	Putative F420-dependent glucose-6-phosphate dehydrogenase Fgd2	intermediary metabolism and respiration	-0.275072	0.826409	0.273233	-1.00673	0.314066	0.999831
Rv3015c	Rv3015c	1686.1	0.812499	1.75625	0.200255	4.05732	4.96396e-05	0.000403395	Conserved hypothetical protein	conserved hypotheticals	-0.00869941	0.993988	0.262131	-0.0331872	0.973525	0.999831
Rv0375c	Rv0375c	250.594	0.811549	1.75509	0.24175	3.35698	0.000787995	0.00415415	Probable carbon monoxyde dehydrogenase (medium chain)	intermediary metabolism and respiration	0.084076	1.06001	0.309539	0.271617	0.785916	0.999831
Rv1535	Rv1535	13537.1	0.808992	1.75199	0.177229	4.56467	5.00283e-06	5.57497e-05	Unknown protein	conserved hypotheticals	0.224315	1.16822	0.236649	0.947878	0.343191	0.999831
Rv1203c	Rv1203c	862.387	0.808274	1.75112	0.203682	3.96832	7.23814e-05	0.000540167	Hypothetical protein	conserved hypotheticals	0.139217	1.10131	0.265593	0.524176	0.600156	0.999831
Rv2699c	Rv2699c	3797.64	0.807949	1.75072	0.196371	4.1144	3.88194e-05	0.000326432	Conserved hypothetical protein	conserved hypotheticals	0.101209	1.07267	0.259152	0.390541	0.696137	0.999831
Rv1635c	Rv1635c	6980.85	0.806127	1.74851	0.198971	4.05147	5.08959e-05	0.000411167	Probable mannosyltransferase. Probable conserved transmembrane protein.	cell wall and cell processes	0.224824	1.16863	0.262147	0.857625	0.391099	0.999831
Rv2645	Rv2645	887.135	0.805822	1.74814	0.2166	3.72032	0.000198972	0.0013049	Hypothetical protein	unknown	-0.898871	0.536306	0.277982	-3.23355	0.0012226	0.657693
Rv1084	Rv1084	5340.99	0.805672	1.74796	0.188336	4.27785	1.8871e-05	0.000177163	Conserved protein	conserved hypotheticals	-0.146246	0.903598	0.250213	-0.584487	0.558893	0.999831
Rv3764c	tcrY	4158.13	0.805169	1.74735	0.189523	4.24841	2.15296e-05	0.000195643	Possible two component sensor kinase TcrY	regulatory proteins	0.18019	1.13303	0.251174	0.717391	0.473133	0.999831
Rv2774c	Rv2774c	841.111	0.804808	1.74691	0.203895	3.94716	7.90825e-05	0.000583209	Hypothetical protein	conserved hypotheticals	-0.241067	0.846119	0.263945	-0.913323	0.361073	0.999831
Rv2115c	mpa	43001.6	0.804288	1.74628	0.171235	4.69699	2.64024e-06	3.13777e-05	Mycobacterial proteasome ATPase Mpa	cell wall and cell processes	0.32372	1.25155	0.229812	1.40863	0.158944	0.999831
Rv1690	lprJ	2489.07	0.804263	1.74625	0.190698	4.21748	2.4705e-05	0.00021941	Probable lipoprotein LprJ	cell wall and cell processes	-0.0268527	0.981559	0.252478	-0.106356	0.9153	0.999831
Rv2695	Rv2695	612.571	0.803086	1.74483	0.212491	3.7794	0.000157207	0.001058	Conserved hypothetical alanine rich protein	conserved hypotheticals	-0.0901104	0.939451	0.27592	-0.326582	0.743984	0.999831
Rv3004	cfp6	1232.74	0.799895	1.74097	0.206923	3.86567	0.000110786	0.000781396	Low molecular weight protein antigen 6 (CFP-6)	cell wall and cell processes	-0.15593	0.897554	0.269965	-0.577593	0.563539	0.999831
Rv0611c	Rv0611c	3700.18	0.799301	1.74026	0.198045	4.03595	5.43823e-05	0.000434214	Hypothetical protein	conserved hypotheticals	0.0665033	1.04718	0.260934	0.254866	0.798826	0.999831
Rv3450c	eccB4	1749.23	0.797245	1.73778	0.184761	4.315	1.59603e-05	0.000153402	ESX conserved component EccB4. ESX-4 type VII secretion system protein. Probable membrane protein.	cell wall and cell processes	-0.0225833	0.984468	0.245564	-0.091965	0.926726	0.999831
Rv0833	PE_PGRS13	1042.06	0.796908	1.73737	0.290235	2.74573	0.00603755	0.0216732	PE-PGRS family protein PE_PGRS13	PE/PPE	-0.719228	0.607422	0.354666	-2.0279	0.0425703	0.999831
Rv0510	hemC	35819	0.796364	1.73672	0.180579	4.41007	1.03338e-05	0.000105104	Probable porphobilinogen deaminase HemC (PBG) (hydroxymethylbilane synthase) (HMBS) (pre-uroporphyrinogen synthase)	intermediary metabolism and respiration	-0.0393235	0.973111	0.24081	-0.163296	0.870285	0.999831
Rv2711	ideR	23045.8	0.796049	1.73634	0.182123	4.37094	1.23714e-05	0.000123774	Iron-dependent repressor and activator IdeR	regulatory proteins	0.288475	1.22135	0.242695	1.18863	0.234585	0.999831
Rv0311	Rv0311	2684.05	0.795844	1.73609	0.206065	3.86211	0.000112413	0.000788809	Unknown protein	conserved hypotheticals	0.645766	1.56457	0.270552	2.38685	0.0169936	0.999831
Rv1989c	Rv1989c	3783.47	0.794301	1.73424	0.195111	4.07102	4.68082e-05	0.000382655	Hypothetical protein	conserved hypotheticals	0.396212	1.31605	0.259139	1.52895	0.126276	0.999831
Rv1759c	wag22	867.492	0.792522	1.7321	0.222078	3.56867	0.0003588	0.0021665	PE-PGRS family protein Wag22	PE/PPE	-0.595573	0.661782	0.285286	-2.08763	0.0368309	0.999831
Rv0077c	Rv0077c	1003.46	0.78936	1.72831	0.229857	3.43414	0.00059443	0.00327855	Probable oxidoreductase	intermediary metabolism and respiration	0.336654	1.26282	0.295896	1.13774	0.255227	0.999831
Rv0540	Rv0540	959.524	0.788727	1.72755	0.214417	3.67847	0.000234641	0.00150757	Conserved hypothetical protein	conserved hypotheticals	-0.000144696	0.9999	0.278507	-0.000519543	0.999585	0.999831
Rv1473	Rv1473	17387.6	0.788688	1.7275	0.196028	4.02335	5.73765e-05	0.000451644	Probable macrolide-transport ATP-binding protein ABC transporter	cell wall and cell processes	-0.0301899	0.979291	0.258887	-0.116614	0.907166	0.999831
Rv0724	sppA	69149.3	0.788112	1.72681	0.181225	4.34881	1.36879e-05	0.000134346	Possible protease IV SppA (endopeptidase IV) (signal peptide peptidase)	cell wall and cell processes	0.136576	1.09929	0.241604	0.565288	0.571878	0.999831
Rv0919	Rv0919	1122.07	0.787897	1.72656	0.218816	3.60074	0.000317318	0.00195948	GCN5-related N-acetyltransferase	intermediary metabolism and respiration	0.222598	1.16683	0.285551	0.779541	0.435661	0.999831
Rv2731	Rv2731	6959.82	0.787729	1.72635	0.175171	4.49693	6.89432e-06	7.42132e-05	Conserved alanine and arginine rich protein	conserved hypotheticals	0.15141	1.11065	0.234321	0.646165	0.518172	0.999831
Rv2327	Rv2327	8971.27	0.784899	1.72297	0.183808	4.27022	1.9528e-05	0.000182084	Conserved protein	conserved hypotheticals	0.197746	1.14691	0.24483	0.807689	0.41927	0.999831
Rv1899c	lppD	46681.2	0.783944	1.72183	0.195053	4.01913	5.84123e-05	0.000456638	Possible lipoprotein LppD	cell wall and cell processes	0.0508651	1.03589	0.257671	0.197403	0.843512	0.999831
Rv1973	Rv1973	152.101	0.782227	1.71978	0.278141	2.81234	0.0049182	0.0183351	Possible conserved Mce associated membrane protein	cell wall and cell processes	-0.0682234	0.953812	0.342116	-0.199416	0.841937	0.999831
Rv3437	Rv3437	1466.2	0.780586	1.71783	0.183058	4.26414	2.00678e-05	0.00018598	Possible conserved transmembrane protein	cell wall and cell processes	-0.000367192	0.999746	0.242911	-0.00151163	0.998794	0.999831
Rv2777c	Rv2777c	10608.8	0.780032	1.71717	0.183322	4.25499	2.09055e-05	0.000191883	Conserved hypothetical protein	conserved hypotheticals	0.160683	1.11782	0.24431	0.657702	0.51073	0.999831
Rv1627c	Rv1627c	23209.1	0.779376	1.71639	0.175276	4.44655	8.726e-06	9.06094e-05	Probable nonspecific lipid-transfer protein	lipid metabolism	-0.237191	0.848395	0.234516	-1.01141	0.311822	0.999831
Rv1472	echA12	20556.9	0.777748	1.71445	0.17471	4.45166	8.5208e-06	8.87026e-05	Possible enoyl-CoA hydratase EchA12 (enoyl hydrase) (unsaturated acyl-CoA hydratase) (crotonase)	lipid metabolism	-0.328096	0.796587	0.233951	-1.40241	0.160792	0.999831
Rv3055	Rv3055	1355.28	0.775577	1.71187	0.192163	4.03604	5.43616e-05	0.000434214	Possible transcriptional regulatory protein (probably TetR-family)	regulatory proteins	0.00675694	1.00469	0.252959	0.0267116	0.97869	0.999831
MTB000077	MTS1338	10541.4	0.774182	1.71022	0.262542	2.9488	0.00319011	0.0129112	Putative small regulatory RNA	stable RNAs	0.45067	1.36667	0.329791	1.36653	0.171772	0.999831
Rv1862	adhA	3982.62	0.772786	1.70857	0.174124	4.43812	9.0746e-06	9.35207e-05	Probable alcohol dehydrogenase AdhA	intermediary metabolism and respiration	0.118807	1.08584	0.233143	0.509589	0.61034	0.999831
Rv2170	Rv2170	594.473	0.770929	1.70637	0.206888	3.72631	0.000194303	0.00127796	GCN5-related N-acetyltransferase	intermediary metabolism and respiration	-0.0441415	0.969867	0.264606	-0.16682	0.867512	0.999831
Rv1345	mbtM	8734.82	0.770777	1.70619	0.208634	3.69439	0.000220417	0.00142285	Probable fatty acyl-AMP ligase MbtM	lipid metabolism	0.236397	1.17805	0.272994	0.865942	0.386522	0.999831
Rv1091	PE_PGRS22	1800.76	0.770745	1.70615	0.259592	2.96906	0.00298712	0.0122768	PE-PGRS family protein PE_PGRS22	PE/PPE	-0.546005	0.684914	0.325473	-1.67758	0.0934296	0.999831
Rv3653	PE_PGRS61	349.583	0.770063	1.70534	0.233657	3.2957	0.000981755	0.00494727	PE-PGRS family-related protein PE_PGRS61	PE/PPE	-0.562853	0.676962	0.297945	-1.88912	0.0588757	0.999831
Rv0659c	mazF2	35981.3	0.763534	1.69764	0.203033	3.76065	0.000169474	0.00112763	Toxin MazF2	virulence, detoxification, adaptation	0.636016	1.55403	0.266747	2.38434	0.0171099	0.999831
Rv0279c	PE_PGRS4	1690.91	0.763105	1.69714	0.254184	3.00217	0.00268059	0.0112936	PE-PGRS family protein PE_PGRS4	PE/PPE	-0.868166	0.547843	0.320199	-2.71133	0.00670135	0.999831
Rv0553	menC	1302.12	0.761909	1.69573	0.190121	4.00749	6.13672e-05	0.00047522	Probable muconate cycloisomerase MenC (cis,cis-muconate lactonizing enzyme) (MLE)	intermediary metabolism and respiration	-0.270656	0.828943	0.250389	-1.08094	0.279724	0.999831
MTB000011	gluT	5674.71	0.760645	1.69425	0.227346	3.34576	0.000820587	0.00427662	tRNA-Glu (TTC)	stable RNAs	-0.233274	0.850702	0.292638	-0.797141	0.425369	0.999831
Rv1434	Rv1434	407.259	0.760559	1.69415	0.235457	3.23015	0.00123727	0.00597846	Hypothetical protein	conserved hypotheticals	-0.307543	0.808017	0.296726	-1.03645	0.29999	0.999831
Rv1067c	PE_PGRS19	306.178	0.7604	1.69396	0.249664	3.0457	0.00232139	0.0101225	PE-PGRS family protein PE_PGRS19	PE/PPE	-0.377747	0.769638	0.309103	-1.22208	0.221679	0.999831
Rv3650	PE33	189.974	0.758023	1.69117	0.271603	2.79092	0.00525582	0.0193829	PE family protein PE33	PE/PPE	-0.317225	0.802612	0.328732	-0.964997	0.334546	0.999831
MTB000020	rrl	154729	0.755514	1.68823	0.238769	3.1642	0.00155508	0.00715267	Ribosomal RNA 23S	stable RNAs	0.24107	1.18187	0.305512	0.789067	0.430073	0.999831
Rv0874c	Rv0874c	2986.3	0.754824	1.68743	0.216593	3.48499	0.000492163	0.00283442	Conserved hypothetical protein	conserved hypotheticals	0.21993	1.16468	0.282492	0.778536	0.436253	0.999831
Rv0765c	Rv0765c	6437.72	0.75401	1.68647	0.2132	3.53663	0.000405273	0.00240474	Probable oxidoreductase	intermediary metabolism and respiration	0.0538612	1.03804	0.280951	0.19171	0.847969	0.999831
Rv2497c	bkdA	24614.2	0.752242	1.68441	0.198921	3.78161	0.000155819	0.0010521	Probable branched-chain keto acid dehydrogenase E1 component, alpha subunit BkdA	intermediary metabolism and respiration	0.37875	1.30021	0.262246	1.44426	0.148667	0.999831
Rv0614	Rv0614	167.807	0.751044	1.68301	0.30998	2.42288	0.015398	0.0461491	Conserved hypothetical protein	conserved hypotheticals	-0.445494	0.734333	0.360299	-1.23646	0.216289	0.999831
Rv1367c	Rv1367c	1471.83	0.750068	1.68187	0.184027	4.07586	4.58441e-05	0.000377777	Conserved protein	conserved hypotheticals	-0.210923	0.863984	0.242569	-0.869536	0.384554	0.999831
Rv2825c	Rv2825c	3830.54	0.749697	1.68144	0.19471	3.85032	0.000117962	0.000819358	Conserved hypothetical protein	conserved hypotheticals	0.33417	1.26065	0.257451	1.29799	0.19429	0.999831
Rv3452	cut4	2477.58	0.748962	1.68058	0.187601	3.99231	6.5432e-05	0.000500105	Probable cutinase precursor Cut4	cell wall and cell processes	0.0650387	1.04611	0.24772	0.262549	0.792898	0.999831
Rv2450c	rpfE	3403.17	0.74772	1.67914	0.194047	3.85328	0.000116545	0.000810884	Probable resuscitation-promoting factor RpfE	cell wall and cell processes	-0.250148	0.84081	0.254794	-0.981762	0.326217	0.999831
Rv3189	Rv3189	2216.91	0.747323	1.67868	0.21511	3.47415	0.000512482	0.0029147	Conserved hypothetical protein	conserved hypotheticals	0.422284	1.34005	0.281808	1.49848	0.134007	0.999831
Rv2710	sigB	93904.4	0.746171	1.67734	0.211475	3.52841	0.00041806	0.00246992	RNA polymerase sigma factor SigB	information pathways	0.331608	1.25842	0.276227	1.20049	0.229948	0.999831
Rv0767c	Rv0767c	8911.33	0.744855	1.67581	0.542105	1.374	0.16944	0.300859	Conserved hypothetical protein	conserved hypotheticals	0.4406	1.35717	0.577695	0.762686	0.445651	0.999831
Rv0371c	Rv0371c	63.2845	0.744682	1.67561	0.3717	2.00345	0.0451292	0.110591	Conserved hypothetical protein	conserved hypotheticals	0.426365	1.34384	0.429354	0.993038	0.320692	0.999831
Rv0897c	Rv0897c	8618.33	0.744601	1.67551	0.19145	3.88927	0.000100546	0.000719032	Probable oxidoreductase	intermediary metabolism and respiration	0.131881	1.09572	0.253693	0.519846	0.603171	0.999831
Rv2843	Rv2843	2538.21	0.742297	1.67284	0.216117	3.4347	0.000593216	0.00327855	Probable conserved transmembrane alanine rich protein	cell wall and cell processes	-0.175776	0.885291	0.280581	-0.626472	0.531006	0.999831
Rv1151c	Rv1151c	1500.85	0.740742	1.67103	0.191974	3.85855	0.000114063	0.000796308	Transcriptional regulatory protein	regulatory proteins	0.135328	1.09834	0.253851	0.533099	0.593965	0.999831
Rv0368c	Rv0368c	368.028	0.740305	1.67053	0.223105	3.3182	0.00090601	0.00463948	Conserved hypothetical protein	conserved hypotheticals	-0.00472899	0.996727	0.287673	-0.0164388	0.986884	0.999831
MTB000064	mcr3	10921.2	0.739996	1.67017	0.224583	3.29498	0.000984301	0.00494967	Putative small regulatory RNA	stable RNAs	0.122366	1.08852	0.290129	0.421764	0.673198	0.999831
Rv0620	galK	83.3468	0.738517	1.66846	0.347197	2.12708	0.033413	0.0864115	Probable galactokinase GalK (galactose kinase)	intermediary metabolism and respiration	0.12486	1.0904	0.420672	0.296811	0.766611	0.999831
Rv2875	mpt70	1530.01	0.737354	1.66712	0.181966	4.05215	5.07492e-05	0.000410789	Major secreted immunogenic protein Mpt70	cell wall and cell processes	0.0795019	1.05665	0.244139	0.325642	0.744695	0.999831
Rv2161c	Rv2161c	40322	0.735006	1.6644	0.180044	4.08236	4.45809e-05	0.000370726	Conserved protein	intermediary metabolism and respiration	-0.158955	0.895673	0.240216	-0.661719	0.508151	0.999831
Rv2160c	Rv2160c	4831.81	0.734919	1.6643	0.199016	3.69277	0.000221829	0.00142972	Conserved hypothetical protein	regulatory proteins	-0.396522	0.759687	0.262446	-1.51087	0.130822	0.999831
Rv0609	vapC28	8611.02	0.734786	1.66415	0.171692	4.27969	1.87155e-05	0.000176105	Possible toxin VapC28. Contains PIN domain.	virulence, detoxification, adaptation	0.0836554	1.0597	0.230329	0.363199	0.716456	0.999831
Rv1455	Rv1455	611.087	0.734564	1.6639	0.210552	3.48876	0.000485275	0.002806	Conserved protein	conserved hypotheticals	0.327205	1.25458	0.273018	1.19848	0.230732	0.999831
Rv2207	cobT	8371.36	0.734084	1.66334	0.182372	4.02521	5.69245e-05	0.000449277	Probable nicotinate-nucleotide-dimethylbenzimidazol phosphoribosyltransferase CobT	intermediary metabolism and respiration	0.00169587	1.00118	0.242634	0.00698942	0.994423	0.999831
Rv3658c	Rv3658c	1220.69	0.733953	1.66319	0.198046	3.70597	0.000210584	0.00136796	Probable conserved transmembrane protein	cell wall and cell processes	-0.625395	0.648242	0.259161	-2.41315	0.0158152	0.999831
Rv0133	Rv0133	5655.27	0.733074	1.66218	0.194299	3.77292	0.000161349	0.00107881	GCN5-related N-acetyltransferase	intermediary metabolism and respiration	-0.153885	0.898827	0.256209	-0.600624	0.548091	0.999831
Rv2143	Rv2143	2303.21	0.731954	1.66089	0.190342	3.84547	0.000120322	0.000832297	Conserved hypothetical protein	conserved hypotheticals	0.00367999	1.00255	0.25199	0.0146037	0.988348	0.999831
Rv0384c	clpB	53042.1	0.731188	1.66001	0.203399	3.59485	0.000324583	0.00200103	Probable endopeptidase ATP binding protein (chain B) ClpB (ClpB protein) (heat shock protein F84.1)	virulence, detoxification, adaptation	0.109457	1.07882	0.267514	0.409163	0.68242	0.999831
Rv3022c	PPE48	33.638	0.730972	1.65976	0.46848	1.56031	0.118687	0.229371	PPE family protein PPE48	PE/PPE	0.361621	1.28487	0.510868	0.707857	0.479034	0.999831
Rv0345	Rv0345	1204.89	0.730645	1.65938	0.210772	3.46652	0.000527245	0.00296584	Conserved hypothetical protein	conserved hypotheticals	0.29441	1.22638	0.274212	1.07366	0.282975	0.999831
Rv3369	Rv3369	2868.05	0.730042	1.65869	0.176613	4.13357	3.57175e-05	0.000304966	Conserved protein	conserved hypotheticals	0.303937	1.23451	0.235363	1.29135	0.196582	0.999831
Rv3227	aroA	3552.64	0.728587	1.65702	0.187028	3.8956	9.79571e-05	0.000704195	3-phosphoshikimate 1-carboxyvinyltransferase AroA (5-enolpyruvylshikimate-3-phosphate synthase) (EPSP synthase) (EPSPS)	intermediary metabolism and respiration	-0.208482	0.865447	0.247947	-0.840832	0.400442	0.999831
Rv1329c	dinG	3844.82	0.727918	1.65625	0.187892	3.87414	0.000107002	0.00076123	Probable ATP-dependent helicase DinG	information pathways	0.105744	1.07605	0.248742	0.425117	0.670752	0.999831
Rv0256c	PPE2	4836.67	0.727577	1.65586	0.176905	4.11281	3.90873e-05	0.000328014	PPE family protein PPE2	PE/PPE	-0.191918	0.875441	0.235909	-0.813524	0.415917	0.999831
Rv3603c	Rv3603c	4831.65	0.726661	1.6548	0.176805	4.10995	3.95741e-05	0.000331423	Conserved hypothetical alanine and leucine rich protein	conserved hypotheticals	-0.275244	0.82631	0.236049	-1.16605	0.243595	0.999831
Rv3838c	pheA	5792.1	0.726068	1.65412	0.174026	4.17219	3.01691e-05	0.000263387	Prephenate dehydratase PheA	intermediary metabolism and respiration	-0.113588	0.924286	0.232673	-0.488189	0.625416	0.999831
Rv0582	vapC26	1553.9	0.725907	1.65394	0.20875	3.47741	0.000506292	0.00289551	Possible toxin VapC26. Contains PIN domain.	virulence, detoxification, adaptation	0.291706	1.22409	0.273288	1.06739	0.285795	0.999831
Rv2725c	hflX	20320.5	0.724972	1.65287	0.221602	3.2715	0.00106977	0.00532554	Probable GTP-binding protein HflX	intermediary metabolism and respiration	0.25855	1.19628	0.287287	0.899972	0.368135	0.999831
Rv2008c	Rv2008c	564.121	0.72481	1.65268	0.227381	3.18764	0.00143437	0.0067177	Conserved hypothetical protein	conserved hypotheticals	0.155961	1.11416	0.287505	0.542462	0.5875	0.999831
Rv0745	Rv0745	87.1423	0.723783	1.65151	0.323524	2.23719	0.0252741	0.0685986	Conserved hypothetical protein	conserved hypotheticals	0.377021	1.29866	0.382852	0.984771	0.324736	0.999831
Rv3016	lpqA	2032.53	0.723655	1.65136	0.204529	3.53816	0.00040293	0.00239429	Probable lipoprotein LpqA	cell wall and cell processes	0.246356	1.18621	0.267923	0.919503	0.357833	0.999831
Rv0549c	vapC3	2141.66	0.721326	1.6487	0.211885	3.40433	0.000663273	0.00358394	Possible toxin VapC3	virulence, detoxification, adaptation	0.510321	1.42437	0.276579	1.84512	0.06502	0.999831
Rv3203	lipV	2447.62	0.721119	1.64846	0.183046	3.93956	8.16302e-05	0.000599092	Possible lipase LipV	intermediary metabolism and respiration	0.159428	1.11684	0.243075	0.655881	0.511901	0.999831
Rv1285	cysD	8865.22	0.719366	1.64646	0.230804	3.11678	0.00182838	0.0082347	Probable sulfate adenylyltransferase subunit 2 CysD	intermediary metabolism and respiration	0.0430535	1.03029	0.300431	0.143306	0.886049	0.999831
Rv1154c	Rv1154c	1430.94	0.719014	1.64606	0.187182	3.84126	0.000122403	0.000844497	Hypothetical protein	conserved hypotheticals	0.143247	1.10439	0.247673	0.57837	0.563014	0.999831
Rv3449	mycP4	445.801	0.719012	1.64605	0.220885	3.25514	0.00113337	0.00556799	Probable membrane-anchored mycosin MycP4 (serine protease) (subtilisin-like protease) (subtilase-like) (mycosin-4)	intermediary metabolism and respiration	0.0227022	1.01586	0.282371	0.0803986	0.93592	0.999831
Rv2089c	pepE	759.418	0.718928	1.64596	0.206789	3.47663	0.000507753	0.00289983	Dipeptidase PepE	intermediary metabolism and respiration	0.0656705	1.04657	0.268982	0.244145	0.807119	0.999831
MTB000026	rnpB	1.31559e+07	0.71686	1.6436	0.172381	4.15858	3.20229e-05	0.000276833	Ribonuclease P RNA	stable RNAs	0.0754909	1.05372	0.231074	0.326696	0.743898	0.999831
Rv0142	Rv0142	5389.73	0.716255	1.64291	0.179163	3.99778	6.39388e-05	0.000492353	Conserved hypothetical protein	conserved hypotheticals	0.314558	1.24363	0.241403	1.30304	0.192561	0.999831
Rv0210	Rv0210	1664.1	0.714791	1.64125	0.18866	3.78877	0.000151394	0.00102898	Hypothetical protein	conserved hypotheticals	-0.00532099	0.996319	0.248906	-0.0213775	0.982945	0.999831
Rv0841	Rv0841	55.5385	0.712459	1.63859	0.402769	1.7689	0.0769105	0.163583	Probable conserved transmembrane protein	cell wall and cell processes	0.230774	1.17346	0.468417	0.492668	0.622247	0.999831
Rv2019	Rv2019	1689.43	0.709944	1.63574	0.207888	3.41504	0.000637737	0.00347131	Conserved protein	conserved hypotheticals	0.495023	1.40934	0.273115	1.81251	0.0699079	0.999831
Rv2496c	bkdB	20979.9	0.709224	1.63492	0.181202	3.91401	9.07774e-05	0.000659499	Probable branched-chain keto acid dehydrogenase E1 component, beta subunit BkdB	intermediary metabolism and respiration	0.207545	1.15472	0.241748	0.85852	0.390606	0.999831
Rv2887	Rv2887	2328.13	0.7057	1.63094	0.200453	3.52052	0.0004307	0.00252748	Probable transcriptional regulatory protein	regulatory proteins	0.304872	1.23531	0.262986	1.15927	0.246347	0.999831
Rv1136	Rv1136	391.941	0.704042	1.62906	0.231819	3.03704	0.00238916	0.0103617	Possible enoyl-CoA hydratase	lipid metabolism	-0.218858	0.859245	0.292216	-0.748961	0.453881	0.999831
MTB000061	mpr5	933.858	0.703721	1.6287	0.206776	3.4033	0.000665759	0.00359265	Fragment of putative small regulatory RNA	stable RNAs	-0.388965	0.763677	0.265391	-1.46563	0.142748	0.999831
Rv2677c	hemY	9664.37	0.702991	1.62788	0.176062	3.99286	6.52806e-05	0.000499877	Probable protoporphyrinogen oxidase HemY (protoporphyrinogen-IX oxidase) (protoporphyrinogenase) (PPO)	intermediary metabolism and respiration	-0.0796669	0.946276	0.235302	-0.338574	0.734931	0.999831
Rv1486c	Rv1486c	8977.43	0.698816	1.62317	0.173702	4.02307	5.7444e-05	0.000451644	Conserved hypothetical protein	conserved hypotheticals	0.294586	1.22653	0.232488	1.2671	0.205119	0.999831
Rv1536	ileS	17833.2	0.697556	1.62175	0.173043	4.03111	5.55147e-05	0.000440688	Isoleucyl-tRNA synthetase IleS	information pathways	0.231425	1.17399	0.231832	0.998245	0.31816	0.999831
Rv0834c	PE_PGRS14	10035.7	0.696779	1.62088	0.186624	3.7336	0.000188766	0.00124392	PE-PGRS family protein PE_PGRS14	PE/PPE	-0.148989	0.901882	0.247901	-0.601002	0.547839	0.999831
Rv1110	lytB2	12485.3	0.696595	1.62068	0.17923	3.8866	0.000101658	0.000725726	Probable LYTB-related protein LytB2	cell wall and cell processes	0.265637	1.20217	0.239385	1.10966	0.267144	0.999831
Rv1148c	Rv1148c	5749.56	0.695978	1.61998	0.196486	3.54212	0.000396923	0.00236543	Conserved hypothetical protein	insertion seqs and phages	0.392959	1.31308	0.259371	1.51504	0.129761	0.999831
Rv3018c	PPE46	558.645	0.695928	1.61993	0.229123	3.03736	0.00238663	0.0103617	PPE family protein PPE46	PE/PPE	-0.202586	0.868992	0.289004	-0.70098	0.483315	0.999831
Rv3832c	Rv3832c	441.643	0.695894	1.61989	0.221249	3.1453	0.00165915	0.00756367	Conserved protein	conserved hypotheticals	0.123169	1.08912	0.284713	0.432609	0.665299	0.999831
Rv2134c	Rv2134c	18700.9	0.693398	1.61709	0.206982	3.35005	0.000807978	0.00424317	Conserved protein	conserved hypotheticals	0.678933	1.60096	0.271286	2.50264	0.0123269	0.999831
Rv2221c	glnE	18204.7	0.692997	1.61664	0.183551	3.77549	0.000159692	0.00107121	Glutamate-ammonia-ligase adenylyltransferase GlnE (glutamine-synthetase adenylyltransferase)	intermediary metabolism and respiration	0.0773402	1.05507	0.244286	0.316597	0.75155	0.999831
Rv0650	Rv0650	154.266	0.691933	1.61545	0.273608	2.52892	0.0114415	0.0364143	Possible sugar kinase	intermediary metabolism and respiration	-0.12161	0.919161	0.333875	-0.364239	0.715679	0.999831
Rv1818c	PE_PGRS33	9142.77	0.68918	1.61237	0.193415	3.56323	0.000366324	0.00220223	PE-PGRS family protein PE_PGRS33	PE/PPE	-0.34876	0.785259	0.255458	-1.36523	0.17218	0.999831
Rv0621	Rv0621	1530.11	0.687622	1.61063	0.19632	3.50256	0.000460816	0.00268016	Possible membrane protein	cell wall and cell processes	0.163941	1.12034	0.25712	0.637606	0.52373	0.999831
Rv1578c	Rv1578c	2825.36	0.687575	1.61057	0.231717	2.9673	0.00300426	0.0123166	Probable PhiRv1 phage protein	insertion seqs and phages	0.471624	1.38667	0.298632	1.57928	0.114272	0.999831
Rv0117	oxyS	1170.93	0.687558	1.61056	0.187707	3.66293	0.00024935	0.00159708	Oxidative stress response regulatory protein OxyS	regulatory proteins	0.00410076	1.00285	0.246953	0.0166055	0.986751	0.999831
Rv0385	Rv0385	1314.08	0.686224	1.60907	0.200551	3.4217	0.000622316	0.00341651	Probable monooxygenase	intermediary metabolism and respiration	0.079312	1.05651	0.262727	0.30188	0.762743	0.999831
Rv0904c	accD3	1104.9	0.685622	1.6084	0.214804	3.19185	0.00141366	0.00665101	Putative acetyl-coenzyme A carboxylase carboxyl transferase (subunit beta) AccD3 (accase beta chain)	lipid metabolism	-0.382782	0.766957	0.277334	-1.38022	0.167519	0.999831
Rv2559c	Rv2559c	2278.76	0.68557	1.60834	0.180896	3.78987	0.000150727	0.00102614	Conserved hypothetical alanine leucine valine rich protein	conserved hypotheticals	-0.107483	0.928206	0.239697	-0.448411	0.653857	0.999831
Rv0259c	Rv0259c	338.686	0.685235	1.60796	0.274725	2.49426	0.012622	0.0393494	Conserved hypothetical protein	conserved hypotheticals	-0.177968	0.883947	0.33933	-0.524468	0.599953	0.999831
Rv1911c	lppC	7976.27	0.68486	1.60755	0.179181	3.82218	0.000132278	0.00090958	Probable lipoprotein LppC	cell wall and cell processes	0.00628475	1.00437	0.239312	0.0262618	0.979049	0.999831
Rv0610c	Rv0610c	4031.29	0.682127	1.6045	0.189938	3.59131	0.000329018	0.00202231	Hypothetical protein	conserved hypotheticals	-0.0346253	0.976285	0.251981	-0.137412	0.890705	0.999831
Rv1192	Rv1192	16072.4	0.682126	1.6045	0.180477	3.77957	0.0001571	0.001058	Unknown protein	conserved hypotheticals	0.299519	1.23073	0.24073	1.24421	0.213422	0.999831
Rv1048c	Rv1048c	2445.1	0.681699	1.60403	0.243533	2.7992	0.00512291	0.0189437	Hypothetical protein	conserved hypotheticals	0.106404	1.07654	0.312707	0.340268	0.733655	0.999831
Rv1537	dinX	1620.72	0.680663	1.60288	0.188038	3.61981	0.000294818	0.00183959	Probable DNA polymerase IV DinX (pol IV 1) (DNA nucleotidyltransferase (DNA-directed))	information pathways	0.210696	1.15725	0.250905	0.839745	0.401052	0.999831
Rv1413	Rv1413	1579.44	0.680227	1.60239	0.189733	3.58517	0.000336852	0.00205815	Conserved hypothetical protein	conserved hypotheticals	0.208533	1.15551	0.250797	0.831483	0.405701	0.999831
Rv0576	Rv0576	6003.21	0.679518	1.6016	0.17658	3.84822	0.000118981	0.000825041	Probable transcriptional regulatory protein (possibly ArsR-family)	regulatory proteins	0.0457054	1.03219	0.236075	0.193605	0.846485	0.999831
Rv2894c	xerC	7417.15	0.678308	1.60026	0.171207	3.96192	7.43503e-05	0.000550862	Probable integrase/recombinase XerC	insertion seqs and phages	0.246675	1.18647	0.229733	1.07375	0.282936	0.999831
Rv1688	mpg	452.75	0.677586	1.59946	0.212811	3.18398	0.00145264	0.00678778	Possible 3-methyladenine DNA glycosylase Mpg	information pathways	0.0738626	1.05253	0.272399	0.271156	0.786271	0.999831
Rv3546	fadA5	3685.95	0.677237	1.59907	0.186035	3.64037	0.000272246	0.00171962	Probable acetyl-CoA acetyltransferase FadA5 (acetoacetyl-CoA thiolase)	lipid metabolism	0.359381	1.28288	0.247986	1.4492	0.147283	0.999831
Rv1406	fmt	2596.23	0.675088	1.59669	0.184985	3.64942	0.000262833	0.00167043	Probable methionyl-tRNA formyltransferase Fmt	information pathways	-0.0851728	0.942672	0.245331	-0.347175	0.72846	0.999831
Rv3471c	Rv3471c	72.3387	0.674241	1.59576	0.353169	1.90912	0.0562467	0.130009	Conserved hypothetical protein	conserved hypotheticals	0.141361	1.10295	0.400504	0.352959	0.724119	0.999831
Rv0457c	Rv0457c	2461.92	0.673508	1.59495	0.179654	3.74891	0.000177607	0.00117226	Probable peptidase	intermediary metabolism and respiration	0.00205469	1.00143	0.238106	0.00862928	0.993115	0.999831
Rv3370c	dnaE2	3523.81	0.673203	1.59461	0.194258	3.46551	0.000529226	0.00297292	Probable DNA polymerase III (alpha chain) DnaE2 (DNA nucleotidyltransferase)	information pathways	0.0823878	1.05877	0.257233	0.320285	0.748752	0.999831
Rv3652	PE_PGRS60	754.768	0.672764	1.59412	0.201677	3.33585	0.000850387	0.00441514	PE-PGRS family-related protein PE_PGRS60	PE/PPE	-0.295747	0.81465	0.261581	-1.13061	0.258218	0.999831
Rv2414c	Rv2414c	5328.72	0.67106	1.59224	0.195418	3.43398	0.000594795	0.00327855	Conserved hypothetical protein	conserved hypotheticals	0.0780746	1.05561	0.257648	0.303028	0.761869	0.999831
Rv1160	mutT2	1311.66	0.670061	1.59114	0.187668	3.57046	0.000356361	0.00215811	Probable mutator protein MutT2 (7,8-dihydro-8-oxoguanine-triphosphatase) (8-oxo-dGTPase)	information pathways	-0.503332	0.705476	0.246801	-2.03942	0.0414081	0.999831
Rv2044c	Rv2044c	456.63	0.668217	1.58911	0.215824	3.09611	0.00196074	0.00874467	Conserved hypothetical protein	conserved hypotheticals	0.436583	1.35339	0.28795	1.51618	0.129475	0.999831
Rv2679	echA15	4045.65	0.66811	1.58899	0.18555	3.6007	0.000317367	0.00195948	Probable enoyl-CoA hydratase EchA15 (enoyl hydrase) (unsaturated acyl-CoA hydratase) (crotonase)	lipid metabolism	0.12514	1.09061	0.246607	0.507449	0.61184	0.999831
Rv0492c	Rv0492c	1146.05	0.667794	1.58864	0.206278	3.23735	0.00120644	0.00584638	Probable oxidoreductase GMC-type	intermediary metabolism and respiration	-0.2521	0.839674	0.268704	-0.938207	0.348138	0.999831
Rv3657c	Rv3657c	331.641	0.666748	1.58749	0.234725	2.84055	0.00450355	0.0170994	Possible conserved alanine rich membrane protein	cell wall and cell processes	-0.227665	0.854016	0.29905	-0.761295	0.446481	0.999831
Rv1034c	Rv1034c	49.3947	0.666303	1.587	0.397704	1.67538	0.0938605	0.191541	Probable transposase (fragment)	insertion seqs and phages	0.373987	1.29593	0.454418	0.823001	0.410507	0.999831
Rv0801	Rv0801	1898.62	0.664408	1.58492	0.184909	3.59316	0.000326695	0.00201103	Conserved protein	conserved hypotheticals	0.152739	1.11168	0.244754	0.624053	0.532593	0.999831
Rv2727c	miaA	2323.78	0.663752	1.5842	0.181779	3.65143	0.000260783	0.00166077	Probable tRNA delta(2)-isopentenylpyrophosphate transferase MiaA (IPP transferase) (isopentenyl-diphosphate:tRNA isopentenyltransferase) (iptase) (IPPT)	intermediary metabolism and respiration	0.141821	1.1033	0.242536	0.584743	0.558721	0.999831
Rv2126c	PE_PGRS37	453.24	0.662626	1.58296	0.238701	2.77597	0.00550374	0.0201706	PE-PGRS family protein PE_PGRS37	PE/PPE	-0.678751	0.624706	0.303479	-2.23656	0.0253149	0.999831
Rv0080	Rv0080	11462.5	0.661654	1.5819	0.247251	2.67604	0.00744973	0.0257639	Conserved hypothetical protein	conserved hypotheticals	0.0836979	1.05973	0.314235	0.266354	0.789966	0.999831
MTB000033	hisT	944.22	0.660301	1.58041	0.202175	3.26599	0.00109083	0.00541725	tRNA-His (GTG)	stable RNAs	0.769596	1.70479	0.261031	2.9483	0.00319529	0.999831
Rv2892c	PPE45	2500.3	0.659912	1.57999	0.189906	3.47494	0.000510976	0.00291406	PPE family protein PPE45	PE/PPE	-0.352053	0.783468	0.250618	-1.40474	0.160099	0.999831
Rv3785	Rv3785	4580.24	0.65953	1.57957	0.17583	3.75094	0.000176171	0.00116466	Hypothetical protein	conserved hypotheticals	0.0475516	1.03351	0.235172	0.202199	0.839761	0.999831
Rv1840c	PE_PGRS34	1264.52	0.659316	1.57933	0.198204	3.32644	0.000879622	0.00453566	PE-PGRS family protein PE_PGRS34	PE/PPE	-0.659552	0.633075	0.260746	-2.52948	0.0114231	0.999831
Rv1569	bioF1	4111.66	0.659196	1.5792	0.199852	3.29842	0.000972316	0.00491712	Probable 8-amino-7-oxononanoate synthase BioF1 (AONS) (8-amino-7-ketopelargonate synthase) (7-keto-8-amino-pelargonic acid synthetase) (7-KAP synthetase) (L-alanine--pimelyl CoA ligase)	intermediary metabolism and respiration	-0.153737	0.898919	0.262316	-0.586077	0.557824	0.999831
Rv3512	PE_PGRS56	415.18	0.658605	1.57856	0.638334	1.03176	0.302187	0.457172	PE-PGRS family protein PE_PGRS56	PE/PPE	-0.0273881	0.981195	0.664021	-0.0412458	0.9671	0.999831
Rv1330c	pncB1	2010.74	0.657989	1.57788	0.180499	3.64539	0.000266984	0.00169158	Nicotinic acid phosphoribosyltransferase PncB1	intermediary metabolism and respiration	-0.0360738	0.975306	0.239335	-0.150725	0.880192	0.999831
Rv0779c	Rv0779c	295.086	0.657966	1.57786	0.250168	2.6301	0.00853595	0.0288413	Possible conserved transmembrane protein	cell wall and cell processes	-0.244253	0.844253	0.305864	-0.798568	0.424541	0.999831
Rv3328c	sigJ	5730.38	0.656628	1.57639	0.192287	3.41483	0.000638209	0.00347131	Probable alternative RNA polymerase sigma factor (fragment) SigJ	information pathways	-0.0662741	0.955101	0.25445	-0.26046	0.794509	0.999831
Rv1343c	lprD	912.862	0.656414	1.57616	0.193671	3.38932	0.000700661	0.00374171	Probable conserved lipoprotein LprD	cell wall and cell processes	-0.292941	0.816236	0.253486	-1.15565	0.247825	0.999831
Rv2025c	Rv2025c	3390.32	0.656138	1.57586	0.217609	3.01521	0.00256799	0.0109475	Conserved membrane protein	cell wall and cell processes	0.69371	1.61744	0.285763	2.42757	0.0152002	0.999831
Rv2164c	Rv2164c	7035.96	0.655936	1.57564	0.17911	3.6622	0.000250058	0.00159912	Probable conserved proline rich membrane protein	cell wall and cell processes	-0.291543	0.817028	0.238733	-1.22121	0.222006	0.999831
Rv2107	PE22	196.971	0.655919	1.57562	0.252675	2.5959	0.00943435	0.03121	PE family protein PE22	PE/PPE	0.26338	1.20029	0.331545	0.794402	0.426961	0.999831
Rv3013	Rv3013	712.919	0.65491	1.57452	0.1982	3.30429	0.000952181	0.00483135	Conserved protein	conserved hypotheticals	0.0598234	1.04234	0.260382	0.229753	0.818284	0.999831
Rv1412	ribC	2058.23	0.654284	1.57384	0.191406	3.41831	0.000630117	0.00344553	Probable riboflavin synthase alpha chain RibC (RibE)	intermediary metabolism and respiration	0.0472739	1.03331	0.253016	0.186842	0.851785	0.999831
Rv1985c	Rv1985c	1961.62	0.651993	1.57134	0.209232	3.11612	0.00183248	0.00824417	Probable transcriptional regulatory protein (probably LysR-family)	regulatory proteins	0.19511	1.14481	0.275293	0.708736	0.478488	0.999831
MTB000071	mpr18	323.319	0.650668	1.56989	0.246145	2.64343	0.00820703	0.0279348	Fragment of putative small regulatory RNA	stable RNAs	-0.116637	0.922335	0.310359	-0.375815	0.707055	0.999831
Rv3279c	birA	2542.11	0.650564	1.56978	0.18986	3.42654	0.000611329	0.00336067	Possible bifunctional protein BirA: biotin operon repressor + biotin--[acetyl-CoA-carboxylase] synthetase (biotin--protein ligase)	intermediary metabolism and respiration	-0.022897	0.984254	0.251288	-0.0911187	0.927398	0.999831
Rv0393	Rv0393	204.344	0.649607	1.56874	0.259527	2.50304	0.0123132	0.0386502	Conserved 13E12 repeat family protein	insertion seqs and phages	-0.169729	0.889009	0.322342	-0.526551	0.598506	0.999831
Rv2823c	Rv2823c	2515.75	0.648001	1.567	0.17941	3.61185	0.00030402	0.00189414	Conserved protein	conserved hypotheticals	0.171955	1.12658	0.239185	0.718921	0.47219	0.999831
Rv2546	vapC18	152.57	0.646052	1.56488	0.292748	2.20686	0.0273241	0.0731075	Possible toxin VapC18	virulence, detoxification, adaptation	0.351006	1.27545	0.3553	0.987914	0.323195	0.999831
Rv2495c	bkdC	20985.3	0.644729	1.56345	0.182509	3.5326	0.000411501	0.00243817	Probable branched-chain keto acid dehydrogenase E2 component BkdC	intermediary metabolism and respiration	0.111659	1.08047	0.243266	0.458999	0.646235	0.999831
Rv2053c	fxsA	11313	0.6425	1.56103	0.216623	2.96598	0.00301722	0.0123328	Probable transmembrane protein FxsA	cell wall and cell processes	0.277516	1.21211	0.282516	0.982301	0.325952	0.999831
Rv0835	lpqQ	1601.36	0.642368	1.56089	0.194814	3.29733	0.000976078	0.0049247	Possible lipoprotein LpqQ	cell wall and cell processes	-0.158329	0.896062	0.257032	-0.61599	0.537901	0.999831
Rv1332	Rv1332	26648.6	0.642073	1.56057	0.200548	3.20159	0.00136673	0.00648211	Probable transcriptional regulatory protein	regulatory proteins	0.459627	1.37519	0.263957	1.74129	0.0816321	0.999831
Rv0130	htdZ	942.535	0.641909	1.56039	0.20211	3.17603	0.00149305	0.00693721	Probable 3-hydroxyl-thioester dehydratase	intermediary metabolism and respiration	-0.0402893	0.97246	0.259881	-0.15503	0.876798	0.999831
Rv2132	Rv2132	2161.49	0.639384	1.55766	0.179843	3.55523	0.000377647	0.00226368	Conserved hypothetical protein	conserved hypotheticals	-0.244905	0.843871	0.238638	-1.02626	0.304768	0.999831
Rv2180c	Rv2180c	773.488	0.638976	1.55722	0.201056	3.1781	0.00148244	0.0069035	Probable conserved integral membrane protein	cell wall and cell processes	-0.0574768	0.960943	0.261743	-0.219592	0.826189	0.999831
Rv1442	bisC	10373.8	0.638355	1.55655	0.183077	3.48681	0.000488817	0.00281909	Probable biotin sulfoxide reductase BisC (BDS reductase) (BSO reductase)	intermediary metabolism and respiration	0.144901	1.10565	0.243753	0.594459	0.552205	0.999831
Rv0484c	Rv0484c	3630.95	0.637663	1.55581	0.17776	3.58721	0.000334233	0.00204519	Probable short-chain type oxidoreductase	intermediary metabolism and respiration	-0.0180506	0.987566	0.236727	-0.0762505	0.93922	0.999831
Rv0425c	ctpH	40394.6	0.636536	1.55459	0.187602	3.39301	0.000691285	0.00371092	Possible metal cation transporting P-type ATPase CtpH	cell wall and cell processes	0.0610377	1.04322	0.249025	0.245106	0.806374	0.999831
Rv3597c	lsr2	19645.8	0.634508	1.55241	0.197795	3.2079	0.00133707	0.00637171	Iron-regulated H-NS-like protein Lsr2	information pathways	-0.144325	0.904803	0.260715	-0.553574	0.57987	0.999831
Rv2687c	Rv2687c	1374.13	0.634252	1.55213	0.184379	3.43994	0.000581847	0.00322447	Antibiotic-transport integral membrane leucine and valine rich protein ABC transporter	cell wall and cell processes	0.232031	1.17449	0.24696	0.939551	0.347448	0.999831
Rv2265	Rv2265	663.699	0.633466	1.55129	0.215149	2.94432	0.00323668	0.0130867	Possible conserved integral membrane protein	cell wall and cell processes	-0.10896	0.927256	0.275604	-0.395351	0.692584	0.999831
Rv2413c	Rv2413c	4474.28	0.633291	1.5511	0.197756	3.20239	0.00136293	0.00647154	Conserved hypothetical protein	conserved hypotheticals	0.251085	1.1901	0.260535	0.963728	0.335182	0.999831
Rv1450c	PE_PGRS27	410.093	0.632479	1.55023	0.26265	2.40807	0.0160371	0.0476821	PE-PGRS family protein PE_PGRS27	PE/PPE	-0.468511	0.72271	0.325915	-1.43752	0.150569	0.999831
Rv3621c	PPE65	500.812	0.631321	1.54898	0.215336	2.9318	0.00337004	0.0135328	PPE family protein PPE65	PE/PPE	-0.120624	0.91979	0.278885	-0.432524	0.665361	0.999831
Rv0440	groEL2	220362	0.631291	1.54895	0.171194	3.68757	0.000226408	0.00145695	60 kDa chaperonin 2 GroEL2 (protein CPN60-2) (GroEL protein 2) (65 kDa antigen) (heat shock protein 65) (cell wall protein A) (antigen A)	virulence, detoxification, adaptation	0.399246	1.31882	0.229717	1.73799	0.0822123	0.999831
MTB000034	lysU	2136.58	0.631132	1.54878	0.208571	3.02598	0.00247832	0.0106599	tRNA-Lys (CTT)	stable RNAs	0.0838068	1.05981	0.271141	0.309089	0.757254	0.999831
Rv3081	Rv3081	1536.23	0.631009	1.54865	0.187558	3.36434	0.000767281	0.0040658	Conserved hypothetical protein	conserved hypotheticals	-0.268509	0.830177	0.246903	-1.08751	0.276813	0.999831
Rv1075c	Rv1075c	2569.14	0.630885	1.54851	0.197863	3.1885	0.00143015	0.00670554	Conserved exported protein	cell wall and cell processes	0.0740681	1.05268	0.2596	0.285316	0.775402	0.999831
Rv2217	lipB	7492.7	0.630283	1.54787	0.179449	3.51233	0.000444196	0.00259198	Probable lipoate biosynthesis protein B LipB	intermediary metabolism and respiration	0.047073	1.03317	0.239054	0.196914	0.843895	0.999831
MTB000043	metU	1056.46	0.629438	1.54696	0.202561	3.1074	0.00188743	0.00846357	tRNA-fMet (CAT)	stable RNAs	0.562472	1.4768	0.26379	2.13227	0.0329844	0.999831
MTB000044	thrU	263.511	0.62927	1.54678	0.239753	2.62467	0.00867341	0.0290589	tRNA-Thr (CGT)	stable RNAs	0.503464	1.41761	0.300553	1.67513	0.0939095	0.999831
Rv0788	purQ	8936.71	0.628928	1.54642	0.184023	3.41766	0.000631611	0.00344912	Probable phosphoribosylformylglycinamidine synthase I PURG (FGAM synthase I)	intermediary metabolism and respiration	0.196348	1.14579	0.244781	0.802138	0.422473	0.999831
Rv3834c	serS	2234.79	0.628875	1.54636	0.205951	3.05352	0.00226174	0.00989391	SERYL-tRNA synthetase SerS (serine--tRNA ligase) (SERRS) (serine translase)	information pathways	0.0163478	1.0114	0.268993	0.0607742	0.951539	0.999831
Rv3003c	ilvB1	25602.4	0.626665	1.54399	0.171628	3.65131	0.000260909	0.00166077	Acetolactate synthase (large subunit) IlvB1 (acetohydroxy-acid synthase)	intermediary metabolism and respiration	0.204971	1.15266	0.230201	0.890398	0.373252	0.999831
Rv3228	Rv3228	1653.73	0.626368	1.54367	0.192288	3.25745	0.00112418	0.00552946	Conserved hypothetical protein	conserved hypotheticals	-0.348561	0.785367	0.253334	-1.37589	0.168854	0.999831
Rv0914c	Rv0914c	4198.77	0.625838	1.54311	0.184107	3.39931	0.000675561	0.003636	Possible lipid carrier protein or keto acyl-CoA thiolase	lipid metabolism	0.0330136	1.02315	0.244201	0.13519	0.892461	0.999831
Rv1533	Rv1533	14581.4	0.625663	1.54292	0.177913	3.51667	0.000436991	0.00255969	Conserved protein	conserved hypotheticals	-0.123084	0.918223	0.237595	-0.51804	0.60443	0.999831
Rv0398c	Rv0398c	1244.12	0.62419	1.54134	0.187654	3.32628	0.00088012	0.00453566	Possible secreted protein	cell wall and cell processes	-0.122816	0.918393	0.247949	-0.49533	0.620367	0.999831
Rv3167c	Rv3167c	549.123	0.623748	1.54087	0.235093	2.65319	0.00797348	0.0272903	Probable transcriptional regulatory protein (probably TetR-family)	regulatory proteins	-0.114788	0.923518	0.305954	-0.375181	0.707526	0.999831
Rv3574	kstR	6620.85	0.623676	1.5408	0.214386	2.90913	0.00362438	0.0143722	Transcriptional regulatory protein KstR (probably TetR-family)	regulatory proteins	0.524064	1.438	0.280257	1.86994	0.0614919	0.999831
Rv2554c	Rv2554c	12564	0.622945	1.54002	0.180113	3.45864	0.000542905	0.00304145	Conserved protein	conserved hypotheticals	-0.243706	0.844573	0.240217	-1.01452	0.310333	0.999831
Rv1802	PPE30	576.689	0.622433	1.53947	0.206212	3.01842	0.00254098	0.0108823	PPE family protein PPE30	PE/PPE	0.0552448	1.03904	0.270955	0.203889	0.83844	0.999831
Rv3504	fadE26	2035.14	0.620248	1.53714	0.198363	3.12684	0.00176698	0.00797564	Probable acyl-CoA dehydrogenase FadE26	lipid metabolism	0.388554	1.30908	0.262631	1.47947	0.139016	0.999831
Rv2252	Rv2252	1280.04	0.619292	1.53612	0.187129	3.30943	0.000934845	0.00475165	Diacylglycerol kinase	lipid metabolism	0.121468	1.08784	0.246993	0.491786	0.62287	0.999831
Rv2066	cobI	4111.64	0.619031	1.53584	0.186155	3.32534	0.000883096	0.00454479	Probable bifunctional protein, CobI-COBJ fusion protein: S-adenosyl-L-methionine-precorrin-2 methyl transferase + precorrin-3 methylase	intermediary metabolism and respiration	-0.450056	0.732014	0.246572	-1.82525	0.067963	0.999831
Rv1922	Rv1922	2580.45	0.618783	1.53558	0.226816	2.72813	0.00636946	0.0226691	Probable conserved lipoprotein	cell wall and cell processes	0.423849	1.3415	0.292681	1.44816	0.147573	0.999831
Rv2931	ppsA	43808.3	0.617967	1.53471	0.197423	3.13017	0.00174703	0.00793471	Phenolpthiocerol synthesis type-I polyketide synthase PpsA	lipid metabolism	0.054175	1.03827	0.26039	0.208053	0.835187	0.999831
MTB000018	argV	131.654	0.61764	1.53436	0.300981	2.05209	0.040161	0.100758	tRNA-Arg (CCG)	stable RNAs	0.340502	1.2662	0.346138	0.983719	0.325254	0.999831
Rv1975	Rv1975	106.519	0.617617	1.53434	0.315927	1.95494	0.0505906	0.120109	Conserved hypothetical protein	conserved hypotheticals	0.186121	1.1377	0.367295	0.506734	0.612341	0.999831
Rv2801A	mazE9	1063.22	0.616017	1.53264	0.222774	2.76522	0.00568853	0.0207163	Possible antitoxin MazE9	virulence, detoxification, adaptation	0.113999	1.08222	0.287217	0.396908	0.691435	0.999831
MTB000010	lysT	246.613	0.615347	1.53193	0.255926	2.40439	0.0161995	0.0479571	tRNA-Lys (TTT)	stable RNAs	0.596286	1.51182	0.314091	1.89845	0.0576372	0.999831
Rv3802c	Rv3802c	13654.1	0.615131	1.5317	0.183789	3.34694	0.000817095	0.00426924	Probable conserved membrane protein	cell wall and cell processes	-0.085502	0.942457	0.244613	-0.34954	0.726684	0.999831
Rv1897c	Rv1897c	1226.77	0.614492	1.53102	0.198826	3.09061	0.00199748	0.00887962	Conserved hypothetical protein	conserved hypotheticals	0.0890141	1.06364	0.264833	0.336114	0.736785	0.999831
Rv3752c	Rv3752c	2745.05	0.614206	1.53072	0.185893	3.30408	0.000952877	0.00483135	Possible cytidine/deoxycytidylate deaminase	intermediary metabolism and respiration	-0.0257199	0.98233	0.246566	-0.104312	0.916921	0.999831
Rv2608	PPE42	6574.2	0.61348	1.52994	0.18797	3.2637	0.00109967	0.00544143	PPE family protein PPE42	PE/PPE	-0.183647	0.880474	0.249061	-0.737359	0.460904	0.999831
Rv0978c	PE_PGRS17	148.313	0.613423	1.52988	0.291103	2.10724	0.0350968	0.0898618	PE-PGRS family protein PE_PGRS17	PE/PPE	-0.153939	0.898793	0.356278	-0.432076	0.665686	0.999831
Rv1945	Rv1945	4526.72	0.611808	1.52817	0.204584	2.99049	0.00278526	0.0116156	Conserved hypothetical protein	insertion seqs and phages	0.472323	1.38734	0.268845	1.75686	0.0789418	0.999831
Rv0959	Rv0959	4920.85	0.611585	1.52794	0.176288	3.46924	0.000521937	0.00294808	Conserved hypothetical protein	conserved hypotheticals	-0.131352	0.912976	0.235524	-0.5577	0.577049	0.999831
Rv0406c	Rv0406c	952.293	0.611415	1.52776	0.211073	2.89669	0.00377119	0.0147406	Beta lactamase like protein	conserved hypotheticals	-0.0521632	0.964489	0.273192	-0.190939	0.848573	0.999831
Rv1790	PPE27	947.138	0.61116	1.52749	0.194012	3.15012	0.00163205	0.0074816	PPE family protein PPE27	PE/PPE	-0.303897	0.810061	0.259337	-1.17182	0.241268	0.999831
Rv1789	PPE26	14155.1	0.610334	1.52661	0.175294	3.48178	0.0004981	0.0028606	PPE family protein PPE26	PE/PPE	0.0448488	1.03158	0.234426	0.191313	0.84828	0.999831
Rv0766c	cyp123	9729.54	0.610068	1.52633	0.215931	2.82529	0.00472371	0.0177017	Probable cytochrome P450 123 Cyp123	intermediary metabolism and respiration	0.217855	1.163	0.282995	0.76982	0.441407	0.999831
Rv3183	Rv3183	592.352	0.610034	1.52629	0.248345	2.4564	0.0140337	0.0426822	Possible transcriptional regulatory protein	regulatory proteins	0.0362258	1.02543	0.323005	0.112152	0.910702	0.999831
Rv1149	Rv1149	4459.65	0.60964	1.52588	0.179569	3.39502	0.000686238	0.00368864	Possible transposase	insertion seqs and phages	0.382671	1.30375	0.239193	1.59985	0.109633	0.999831
Rv2385	mbtJ	731.542	0.609214	1.52543	0.220844	2.75858	0.00580537	0.0209769	Putative acetyl hydrolase MbtJ	lipid metabolism	0.0525246	1.03708	0.283328	0.185384	0.852928	0.999831
Rv1081c	Rv1081c	1040.17	0.607184	1.52328	0.200874	3.02271	0.00250523	0.0107419	Probable conserved membrane protein	cell wall and cell processes	-0.381352	0.767718	0.261849	-1.45638	0.145287	0.999831
Rv3837c	Rv3837c	11239.1	0.60685	1.52293	0.199965	3.03478	0.00240715	0.0104082	Probable phosphoglycerate mutase (phosphoglyceromutase) (phosphoglycerate phosphomutase)	intermediary metabolism and respiration	0.0444219	1.03127	0.263579	0.168534	0.866164	0.999831
Rv0493c	Rv0493c	1122.83	0.605441	1.52144	0.199691	3.03189	0.00243027	0.0104751	Conserved protein	conserved hypotheticals	-0.0386943	0.973536	0.262601	-0.147351	0.882855	0.999831
Rv3913	trxB2	4185.98	0.604185	1.52012	0.177601	3.40193	0.00066911	0.003606	Probable thioredoxin reductase TrxB2 (TRXR) (TR)	intermediary metabolism and respiration	0.0366722	1.02575	0.237457	0.154437	0.877265	0.999831
Rv2050	Rv2050	3855.84	0.603633	1.51954	0.231023	2.61287	0.00897856	0.0299214	Conserved protein	conserved hypotheticals	-0.00758107	0.994759	0.297201	-0.0255082	0.97965	0.999831
Rv0188	Rv0188	17831.2	0.603405	1.5193	0.209586	2.87903	0.00398895	0.0154304	Probable conserved transmembrane protein	cell wall and cell processes	0.613377	1.52984	0.274317	2.23602	0.0253505	0.999831
Rv0465c	Rv0465c	7132.4	0.602351	1.51819	0.207469	2.90333	0.00369215	0.0145273	Probable transcriptional regulatory protein	regulatory proteins	-0.193076	0.874739	0.271646	-0.710763	0.477231	0.999831
Rv0426c	Rv0426c	5914.02	0.60191	1.51772	0.173089	3.47746	0.000506191	0.00289551	Possible transmembrane protein	cell wall and cell processes	-0.235497	0.849392	0.232044	-1.01488	0.310161	0.999831
Rv0984	moaB2	25676.3	0.600816	1.51657	0.204222	2.94198	0.00326123	0.0131601	Possible pterin-4-alpha-carbinolamine dehydratase MoaB2 (PHS) (4-alpha- hydroxy-tetrahydropterin dehydratase) (pterin-4-a-carbinolamine dehydratase) (phenylalanine hydroxylase-stimulating protein) (PHS) (pterin carbinolamine dehydratase) (PCD)	intermediary metabolism and respiration	0.252177	1.191	0.268125	0.940522	0.34695	0.999831
Rv1598c	Rv1598c	3817.3	0.599014	1.51468	0.178829	3.34965	0.000809148	0.0042439	Conserved protein	conserved hypotheticals	0.205877	1.15339	0.238537	0.863082	0.388092	0.999831
Rv2820c	Rv2820c	1179.32	0.598102	1.51372	0.186413	3.20847	0.00133441	0.00637171	Hypothetical protein	conserved hypotheticals	0.175253	1.12916	0.248661	0.704787	0.480943	0.999831
Rv2310	Rv2310	49.4094	0.598041	1.51366	0.407131	1.46891	0.141856	0.262715	Possible excisionase	insertion seqs and phages	-0.321333	0.80033	0.467203	-0.68778	0.491591	0.999831
Rv0943c	Rv0943c	106.833	0.595752	1.51126	0.305803	1.94815	0.0513965	0.121322	Probable monooxygenase	intermediary metabolism and respiration	-0.0703293	0.952421	0.367105	-0.191578	0.848073	0.999831
Rv3883c	mycP1	14126.2	0.594846	1.51031	0.177172	3.35744	0.000786678	0.00415253	Membrane-anchored mycosin MycP1 (serine protease) (subtilisin-like protease) (subtilase-like) (mycosin-1)	intermediary metabolism and respiration	-0.165481	0.891631	0.236561	-0.699529	0.484221	0.999831
Rv1191	Rv1191	2583.52	0.59421	1.50965	0.184579	3.21927	0.0012852	0.00616654	Conserved protein	conserved hypotheticals	0.0533285	1.03766	0.244322	0.218271	0.827218	0.999831
Rv3338	Rv3338	6300.24	0.593049	1.50843	0.178847	3.31596	0.000913283	0.00465933	Conserved hypothetical protein	conserved hypotheticals	0.109408	1.07879	0.238862	0.45804	0.646923	0.999831
Rv2741	PE_PGRS47	3141.1	0.592413	1.50777	0.197684	2.99677	0.00272855	0.0114371	PE-PGRS family protein PE_PGRS47	PE/PPE	-0.710059	0.611295	0.260032	-2.73066	0.00632075	0.999831
Rv1705c	PPE22	677.124	0.591681	1.507	0.19902	2.97297	0.00294929	0.0121762	PPE family protein PPE22	PE/PPE	-0.160454	0.894744	0.260721	-0.615423	0.538275	0.999831
Rv2304c	Rv2304c	610.408	0.591385	1.50669	0.208739	2.83313	0.00460946	0.0173816	Hypothetical protein	conserved hypotheticals	0.217576	1.16278	0.273073	0.79677	0.425585	0.999831
Rv3103c	Rv3103c	2370.69	0.58962	1.50485	0.197737	2.98184	0.0028652	0.0118887	Hypothetical proline-rich protein	conserved hypotheticals	-0.123506	0.917954	0.260451	-0.474199	0.635358	0.999831
Rv0792c	Rv0792c	14594	0.588524	1.50371	0.248532	2.36801	0.0178842	0.0518252	Probable transcriptional regulatory protein (probably GntR-family)	regulatory proteins	0.0831345	1.05932	0.317042	0.262219	0.793152	0.999831
Rv2016	Rv2016	3163.22	0.587672	1.50282	0.230007	2.55502	0.0106183	0.0342718	Hypothetical protein	conserved hypotheticals	0.0845256	1.06034	0.297928	0.283712	0.776631	0.999831
Rv1961	Rv1961	307.009	0.582803	1.49776	0.23263	2.50528	0.0122355	0.0384359	Hypothetical protein	conserved hypotheticals	-0.104728	0.92998	0.29656	-0.353142	0.723982	0.999831
MTB000012	aspT	3019.35	0.582375	1.49731	0.228526	2.54839	0.0108221	0.034875	tRNA-Asp (GTC)	stable RNAs	-0.0679064	0.954021	0.293489	-0.231377	0.817022	0.999831
Rv0388c	PPE9	430.033	0.582203	1.49713	0.227612	2.55787	0.0105315	0.034099	PPE family protein PPE9	PE/PPE	0.148573	1.10847	0.294263	0.5049	0.613629	0.999831
Rv1336	cysM	14697	0.58089	1.49577	0.173578	3.34656	0.000818209	0.00426964	Cysteine synthase B CysM (CSASE B) (O-phosphoserine sulfhydrylase B) (O-phosphoserine (thiol)-lyase B)	intermediary metabolism and respiration	-0.22148	0.857685	0.232474	-0.952713	0.340736	0.999831
Rv2974c	Rv2974c	2769.92	0.58057	1.49544	0.181692	3.19535	0.00139661	0.00657832	Conserved hypothetical alanine rich protein	conserved hypotheticals	-0.163432	0.892898	0.241733	-0.676085	0.498987	0.999831
Rv1227c	Rv1227c	2348.34	0.580433	1.4953	0.178606	3.2498	0.00115484	0.00563312	Probable transmembrane protein	cell wall and cell processes	-0.12979	0.913965	0.238222	-0.544826	0.585874	0.999831
Rv1041c	Rv1041c	5191.58	0.580052	1.4949	0.179033	3.23991	0.00119568	0.00581164	Probable is like-2 transposase	insertion seqs and phages	0.33559	1.26189	0.238635	1.40629	0.159639	0.999831
Rv3289c	Rv3289c	17519.7	0.579606	1.49444	0.23466	2.46999	0.0135118	0.0414632	Possible transmembrane protein	cell wall and cell processes	0.316453	1.24526	0.306815	1.03141	0.302347	0.999831
Rv0744c	Rv0744c	1281.58	0.5796	1.49444	0.205635	2.81859	0.00482345	0.0180146	Possible transcriptional regulatory protein	regulatory proteins	0.173709	1.12795	0.270037	0.643278	0.520044	0.999831
Rv1167c	Rv1167c	7551.12	0.57883	1.49364	0.196121	2.95139	0.00316343	0.0128158	Probable transcriptional regulatory protein	regulatory proteins	-0.109318	0.927026	0.2591	-0.421916	0.673086	0.999831
Rv1414	Rv1414	397.596	0.578776	1.49358	0.223696	2.58733	0.00967218	0.0319197	Conserved hypothetical protein	conserved hypotheticals	0.322449	1.25045	0.292001	1.10427	0.269474	0.999831
Rv0208c	Rv0208c	4228.87	0.578502	1.4933	0.194656	2.97193	0.00295937	0.0122056	Hypothetical methlytransferase (methylase)	intermediary metabolism and respiration	-0.0595894	0.959537	0.257011	-0.231856	0.81665	0.999831
Rv3878	espJ	9231.42	0.576445	1.49117	0.212557	2.71195	0.0066888	0.0236326	ESX-1 secretion-associated protein EspJ. Conserved alanine rich protein.	cell wall and cell processes	0.148057	1.10808	0.277228	0.534061	0.5933	0.999831
Rv1595	nadB	74317.2	0.576405	1.49113	0.17137	3.36351	0.000769584	0.00406752	Probable L-aspartate oxidase NadB	intermediary metabolism and respiration	-0.133968	0.911322	0.229859	-0.582826	0.56001	0.999831
Rv1429	Rv1429	1522.38	0.575996	1.49071	0.184359	3.12431	0.00178223	0.00803565	Conserved protein	conserved hypotheticals	-0.0389283	0.973378	0.24425	-0.159379	0.87337	0.999831
Rv0339c	Rv0339c	4778.77	0.575352	1.49004	0.17462	3.29488	0.000984637	0.00494967	Possible transcriptional regulatory protein	regulatory proteins	-0.179788	0.882833	0.233534	-0.769857	0.441385	0.999831
Rv3872	PE35	10436.3	0.574649	1.48931	0.179773	3.19652	0.00139096	0.00657023	PE family-related protein PE35	PE/PPE	0.109549	1.07889	0.239978	0.456496	0.648033	0.999831
Rv3707c	Rv3707c	2859.81	0.574436	1.4891	0.176663	3.25159	0.00114762	0.00561785	Conserved hypothetical protein	conserved hypotheticals	-0.300227	0.812124	0.235346	-1.27569	0.202066	0.999831
Rv2696c	Rv2696c	24746.8	0.574173	1.48882	0.179928	3.19112	0.0014172	0.00665243	Conserved alanine and glycine and valine rich protein	conserved hypotheticals	-0.114659	0.923601	0.240009	-0.477727	0.632844	0.999831
Rv2961	Rv2961	150.074	0.574019	1.48866	0.294327	1.95027	0.0511434	0.120793	Probable transposase	insertion seqs and phages	0.57622	1.49094	0.347449	1.65843	0.0972305	0.999831
Rv2911	dacB2	2406.17	0.572668	1.48727	0.196887	2.90861	0.00363042	0.0143818	Probable penicillin-binding protein DacB2 (D-alanyl-D-alanine carboxypeptidase) (DD-peptidase) (DD-carboxypeptidase) (PBP) (DD-transpeptidase) (serine-type D-ala-D-ala carboxypeptidase) (D-amino acid hydrolase)	cell wall and cell processes	-0.297081	0.813898	0.257769	-1.15251	0.249112	0.999831
Rv3736	Rv3736	3411.7	0.572399	1.48699	0.193298	2.96123	0.00306417	0.0124628	Transcriptional regulatory protein (probably AraC/XylS-family)	regulatory proteins	0.0107532	1.00748	0.255661	0.0420605	0.966451	0.999831
Rv2489c	Rv2489c	247.574	0.571791	1.48637	0.246544	2.31923	0.0203828	0.0573676	Hypothetical alanine rich protein	conserved hypotheticals	-0.0286525	0.980335	0.305658	-0.0937405	0.925315	0.999831
Rv2750	Rv2750	5252.06	0.571229	1.48579	0.17526	3.25932	0.00111679	0.00549971	Probable dehydrogenase	intermediary metabolism and respiration	0.115359	1.08324	0.234107	0.492761	0.622181	0.999831
Rv2693c	Rv2693c	9614.21	0.570686	1.48523	0.227639	2.50698	0.0121768	0.03831	Probable conserved integral membrane alanine and leucine rich protein	cell wall and cell processes	0.387568	1.30819	0.294305	1.31689	0.187875	0.999831
Rv2254c	Rv2254c	3309.74	0.570454	1.48499	0.210546	2.70941	0.0067403	0.0237703	Probable integral membrane protein	cell wall and cell processes	0.652655	1.57206	0.278746	2.34139	0.0192119	0.999831
Rv1532c	Rv1532c	783.886	0.569938	1.48446	0.211835	2.69048	0.00713498	0.0248847	Conserved hypothetical protein	conserved hypotheticals	0.0910413	1.06514	0.2771	0.328551	0.742495	0.999831
Rv2266	cyp124	2704.52	0.56985	1.48437	0.191632	2.97366	0.00294272	0.0121724	Probable cytochrome P450 124 Cyp124	intermediary metabolism and respiration	0.237655	1.17907	0.253441	0.937712	0.348393	0.999831
Rv2037c	Rv2037c	2294.43	0.568909	1.4834	0.206471	2.75539	0.00586214	0.0211078	Conserved transmembrane protein	cell wall and cell processes	0.270182	1.20596	0.270441	0.999041	0.317775	0.999831
Rv2744c	35kd_ag	56650.2	0.56762	1.48208	0.224086	2.53304	0.0113078	0.0361287	Conserved 35 kDa alanine rich protein	conserved hypotheticals	0.378845	1.3003	0.290056	1.30611	0.191515	0.999831
Rv2916c	ffh	10963	0.566078	1.48049	0.170999	3.31041	0.000931608	0.00474105	Probable signal recognition particle protein Ffh (fifty-four homolog) (SRP protein)	cell wall and cell processes	-0.190904	0.876057	0.229117	-0.833214	0.404724	0.999831
Rv2153c	murG	7843.68	0.565802	1.48021	0.175333	3.22702	0.00125087	0.00603704	Probable UPD-N-acetylglucosamine-N-acetylmuramyl-(pentapeptide) pyrophosphoryl-undecaprenol-N-acetylglucosamine transferase MurG	cell wall and cell processes	-0.253538	0.838837	0.234185	-1.08264	0.278969	0.999831
Rv2169c	Rv2169c	5217.16	0.565538	1.47994	0.206653	2.73666	0.00620668	0.0221544	Probable conserved transmembrane protein	cell wall and cell processes	0.335119	1.26148	0.270365	1.23951	0.215158	0.999831
Rv3524	Rv3524	16057.6	0.565363	1.47976	0.194672	2.90418	0.00368218	0.014503	Probable conserved membrane protein	cell wall and cell processes	-0.119355	0.920599	0.256857	-0.464673	0.642166	0.999831
Rv1842c	Rv1842c	7887.21	0.563858	1.47822	0.179044	3.14926	0.00163682	0.00749512	Conserved hypothetical membrane protein	cell wall and cell processes	0.178511	1.13172	0.239186	0.746327	0.45547	0.999831
Rv0787A	Rv0787A	4915.76	0.563809	1.47817	0.18352	3.07219	0.00212497	0.00935531	Conserved protein	conserved hypotheticals	0.183329	1.1355	0.244094	0.75106	0.452617	0.999831
Rv0537c	Rv0537c	11128.8	0.562608	1.47694	0.17746	3.17033	0.00152265	0.00705879	Probable integral membrane protein	cell wall and cell processes	0.169843	1.12494	0.236899	0.716944	0.473409	0.999831
Rv3699	Rv3699	6208.23	0.561861	1.47617	0.17769	3.16204	0.0015667	0.00719004	Conserved protein	conserved hypotheticals	0.190563	1.14121	0.236824	0.804661	0.421015	0.999831
Rv0422c	thiD	6086.03	0.561492	1.47579	0.182749	3.07247	0.00212293	0.00935531	Probable phosphomethylpyrimidine kinase ThiD (HMP-phosphate kinase) (HMP-P kinase)	intermediary metabolism and respiration	0.178955	1.13206	0.243339	0.735413	0.462088	0.999831
Rv3440c	Rv3440c	1813.33	0.56106	1.47535	0.184963	3.03337	0.00241842	0.010446	Hypothetical protein	conserved hypotheticals	-0.232254	0.851304	0.246377	-0.942675	0.345847	0.999831
Rv0558	menH	9794.71	0.560992	1.47528	0.172062	3.26041	0.00111251	0.00548518	Probable ubiquinone/menaquinone biosynthesis methyltransferase MenH (2-heptaprenyl-1,4-naphthoquinone methyltransferase)	intermediary metabolism and respiration	0.273104	1.20841	0.230461	1.18503	0.236005	0.999831
Rv2049c	Rv2049c	2610.52	0.560741	1.47503	0.18579	3.01815	0.00254325	0.0108823	Conserved hypothetical protein	conserved hypotheticals	-0.435085	0.73965	0.245797	-1.7701	0.0767109	0.999831
Rv0401	Rv0401	797.136	0.559601	1.47386	0.227009	2.4651	0.0136976	0.0419392	Probable conserved transmembrane protein	cell wall and cell processes	-0.00634912	0.995609	0.292005	-0.0217432	0.982653	0.999831
Rv2077c	Rv2077c	29733.6	0.556379	1.47057	0.211896	2.62572	0.00864662	0.0290007	Possible conserved transmembrane protein	cell wall and cell processes	0.370712	1.29299	0.27665	1.34	0.180245	0.999831
Rv0387c	Rv0387c	673.006	0.556302	1.47049	0.210809	2.63889	0.00831791	0.0282438	Conserved hypothetical protein	conserved hypotheticals	0.0824413	1.05881	0.2733	0.301651	0.762918	0.999831
Rv2672	Rv2672	5091.75	0.555937	1.47012	0.184939	3.00605	0.00264668	0.0111952	Possible secreted protease	intermediary metabolism and respiration	-0.288156	0.818948	0.24504	-1.17595	0.239613	0.999831
Rv0748	vapB31	572.106	0.554456	1.46862	0.262905	2.10896	0.0349482	0.0895928	Possible antitoxin VapB31	virulence, detoxification, adaptation	-0.560394	0.678117	0.328237	-1.70728	0.0877691	0.999831
Rv3881c	espB	23375	0.553697	1.46784	0.17199	3.21935	0.00128481	0.00616654	Secreted ESX-1 substrate protein B, EspB. Conserved alanine and glycine rich protein	cell wall and cell processes	0.00543137	1.00377	0.230691	0.0235439	0.981216	0.999831
Rv0359	Rv0359	1251.72	0.553526	1.46767	0.221895	2.49454	0.0126122	0.0393485	Probable conserved integral membrane protein	cell wall and cell processes	-0.0496256	0.966187	0.284613	-0.174362	0.861581	0.999831
Rv2380c	mbtE	12242	0.553525	1.46767	0.186794	2.96329	0.00304368	0.0124163	Peptide synthetase MbtE (peptide synthase)	lipid metabolism	0.157786	1.11557	0.248499	0.634954	0.525458	0.999831
Rv2870c	dxr	9191.66	0.55348	1.46762	0.184042	3.00735	0.00263538	0.0111718	Probable 1-deoxy-D-xylulose 5-phosphate reductoisomerase Dxr (DXP reductoisomerase) (1-deoxyxylulose-5-phosphate reductoisomerase)	intermediary metabolism and respiration	0.288396	1.22128	0.244767	1.17825	0.238697	0.999831
Rv2707	Rv2707	20816.4	0.55301	1.46714	0.210446	2.62779	0.00859408	0.0288952	Probable conserved transmembrane alanine and leucine rich protein	conserved hypotheticals	0.421423	1.33925	0.27521	1.53127	0.125702	0.999831
Rv2342	Rv2342	1442.39	0.552638	1.46677	0.216885	2.54807	0.0108319	0.0348793	Conserved hypothetical protein	conserved hypotheticals	0.503811	1.41795	0.281388	1.79045	0.0733813	0.999831
Rv2223c	Rv2223c	8054.39	0.552503	1.46663	0.173401	3.18627	0.00144121	0.00674203	Probable exported protease	cell wall and cell processes	-0.0628691	0.957358	0.232058	-0.27092	0.786453	0.999831
Rv1088	PE9	147.872	0.552019	1.46614	0.27893	1.97906	0.0478094	0.115654	PE family protein PE9	PE/PPE	0.210367	1.15698	0.339347	0.619918	0.535312	0.999831
Rv2527	vapC17	1927.02	0.551391	1.4655	0.214158	2.57469	0.010033	0.0327686	Possible toxin VapC17	virulence, detoxification, adaptation	0.149505	1.10919	0.279067	0.535733	0.592143	0.999831
Rv0579	Rv0579	3053.26	0.550284	1.46437	0.186212	2.95515	0.00312518	0.0126733	Conserved hypothetical protein	conserved hypotheticals	0.315565	1.2445	0.246984	1.27767	0.201365	0.999831
Rv2158c	murE	25001.7	0.550044	1.46413	0.185736	2.96143	0.00306214	0.0124628	Probable UDP-N-acetylmuramoylalanyl-D-glutamate-2,6-diaminopimelate ligase MurE	cell wall and cell processes	-0.402468	0.756563	0.246869	-1.63029	0.10304	0.999831
Rv2487c	PE_PGRS42	308.605	0.549866	1.46395	0.27551	1.99581	0.0459548	0.112213	PE-PGRS family protein PE_PGRS42	PE/PPE	-0.38627	0.765105	0.338516	-1.14107	0.253842	0.999831
Rv3448	eccD4	257.024	0.549139	1.46321	0.262965	2.08826	0.0367742	0.093574	ESX conserved component EccD4. ESX-4 type VII secretion system protein. Probable integral membrane protein.	cell wall and cell processes	-0.0498026	0.966069	0.320682	-0.155302	0.876583	0.999831
Rv2439c	proB	5392.61	0.548904	1.46297	0.207669	2.64317	0.00821331	0.0279348	Probable glutamate 5-kinase protein ProB (gamma-glutamyl kinase) (GK)	intermediary metabolism and respiration	0.204289	1.15212	0.271887	0.751376	0.452427	0.999831
Rv2225	panB	4247.36	0.548795	1.46286	0.183461	2.99133	0.00277761	0.0115955	3-methyl-2-oxobutanoate hydroxymethyltransferase PanB	intermediary metabolism and respiration	0.0463264	1.03263	0.24321	0.190479	0.848934	0.999831
Rv1913	Rv1913	979.686	0.548788	1.46286	0.202868	2.70515	0.00682743	0.0240363	Conserved hypothetical protein	conserved hypotheticals	0.260095	1.19756	0.263056	0.988743	0.322789	0.999831
Rv1967	mce3B	180.607	0.548677	1.46274	0.264529	2.07417	0.0380638	0.0962597	Mce-family protein Mce3B	virulence, detoxification, adaptation	0.232929	1.17522	0.333621	0.698186	0.485061	0.999831
Rv0254c	cobU	659.934	0.548509	1.46257	0.199778	2.74559	0.00604024	0.0216732	Probable bifunctional cobalamin biosynthesis protein CobU: cobinamide kinase + cobinamide phosphate guanylyltransferase	intermediary metabolism and respiration	-0.171676	0.887811	0.26033	-0.659455	0.509604	0.999831
Rv2021c	Rv2021c	1834.04	0.547518	1.46157	0.198884	2.75295	0.0059061	0.0212475	Transcriptional regulatory protein	regulatory proteins	-0.0783962	0.94711	0.262077	-0.299134	0.764838	0.999831
Rv0294	tam	488.75	0.547484	1.46153	0.213135	2.56872	0.0102076	0.033286	Probable trans-aconitate methyltransferase Tam	intermediary metabolism and respiration	0.132744	1.09638	0.275873	0.481177	0.630391	0.999831
Rv1868	Rv1868	2514.81	0.547185	1.46123	0.190901	2.86634	0.00415253	0.0159283	Conserved hypothetical protein	conserved hypotheticals	0.02361	1.0165	0.252261	0.0935935	0.925432	0.999831
Rv3360	Rv3360	730.403	0.547047	1.46109	0.233886	2.33895	0.0193381	0.055219	Conserved hypothetical protein	conserved hypotheticals	0.0597411	1.04228	0.297794	0.200612	0.841002	0.999831
Rv0156	pntAb	1866.91	0.546011	1.46004	0.206485	2.64431	0.0081858	0.0279105	Probable NAD(P) transhydrogenase (subunit alpha) PntAb [second part; integral membrane protein] (pyridine nucleotide transhydrogenase subunit alpha) (nicotinamide nucleotide transhydrogenase subunit alpha)	intermediary metabolism and respiration	0.17165	1.12635	0.266082	0.645102	0.518861	0.999831
Rv1207	folP2	7171.06	0.54587	1.4599	0.182352	2.9935	0.00275801	0.0115488	Dihydropteroate synthase 2 FolP2 (DHPS 2) (dihydropteroate pyrophosphorylase 2)	intermediary metabolism and respiration	0.0920706	1.0659	0.242711	0.379343	0.704433	0.999831
Rv0437c	psd	3056.59	0.544413	1.45843	0.180804	3.01106	0.00260338	0.0110646	Possible phosphatidylserine decarboxylase Psd (PS decarboxylase)	lipid metabolism	-0.184745	0.879805	0.239944	-0.769949	0.44133	0.999831
Rv2458	mmuM	968.46	0.543357	1.45736	0.191521	2.83705	0.00455318	0.0172004	Probable homocysteine S-methyltransferase MmuM (S-methylmethionine:homocysteine methyltransferase) (cysteine methyltransferase)	intermediary metabolism and respiration	0.0768119	1.05468	0.25225	0.304507	0.760741	0.999831
Rv2801c	mazF9	1049.93	0.54311	1.45711	0.201567	2.69444	0.00705071	0.0246872	Toxin MazF9	virulence, detoxification, adaptation	0.235631	1.17742	0.263958	0.892681	0.372028	0.999831
Rv3746c	PE34	471.757	0.542831	1.45683	0.245796	2.20846	0.0272123	0.0729444	Probable PE family protein PE34 (PE family-related protein)	PE/PPE	1.202	2.30058	0.312527	3.84606	0.000120034	0.164527
Rv2498c	citE	4119.27	0.542421	1.45641	0.193045	2.80982	0.00495689	0.0184626	Probable citrate (pro-3S)-lyase (beta subunit) CitE (citrase) (citratase) (citritase) (citridesmolase) (citrase aldolase)	intermediary metabolism and respiration	0.21633	1.16177	0.255661	0.846159	0.397464	0.999831
Rv2379c	mbtF	11879.6	0.541977	1.45597	0.188199	2.87982	0.00397909	0.0154077	Peptide synthetase MbtF (peptide synthase)	lipid metabolism	0.117884	1.08514	0.249829	0.471857	0.637029	0.999831
Rv0955	Rv0955	16171.6	0.541804	1.45579	0.196182	2.76175	0.00574932	0.0208444	Probable conserved integral membrane protein	cell wall and cell processes	-0.0860957	0.942069	0.258864	-0.33259	0.739444	0.999831
Rv1653	argJ	5434.21	0.541797	1.45578	0.175946	3.07934	0.00207463	0.00917298	Probable glutamate N-acetyltransferase ArgJ	intermediary metabolism and respiration	-0.28086	0.8231	0.234015	-1.20018	0.23007	0.999831
Rv1909c	furA	2141.88	0.541682	1.45567	0.208865	2.59346	0.00950169	0.0314075	Ferric uptake regulation protein FurA (fur)	regulatory proteins	-0.108652	0.927454	0.273814	-0.396809	0.691508	0.999831
Rv2906c	trmD	1941.7	0.541501	1.45549	0.194443	2.78489	0.0053546	0.0196942	Probable tRNA (guanine-N1)-methyltransferase TrmD (M1G-methyltransferase) (tRNA [GM37] methyltransferase)	information pathways	0.167059	1.12277	0.256083	0.652364	0.514166	0.999831
Rv2013	Rv2013	30.0396	0.540372	1.45435	0.482023	1.12105	0.262266	0.413671	Transposase	insertion seqs and phages	0.314321	1.24343	0.533741	0.5889	0.555928	0.999831
Rv0787	Rv0787	766.071	0.540178	1.45415	0.211335	2.55603	0.0105875	0.0341994	Unknown protein	conserved hypotheticals	-0.238686	0.847517	0.271246	-0.879961	0.378881	0.999831
Rv0844c	narL	5975.48	0.539353	1.45332	0.173903	3.10145	0.00192572	0.00860784	Possible nitrate/nitrite response transcriptional regulatory protein NarL	regulatory proteins	0.0240727	1.01683	0.232319	0.103619	0.917472	0.999831
Rv1463	Rv1463	5247.4	0.539088	1.45305	0.179045	3.01091	0.00260469	0.0110646	Probable conserved ATP-binding protein ABC transporter	cell wall and cell processes	0.182611	1.13494	0.239299	0.763107	0.4454	0.999831
Rv2839c	infB	61260.2	0.538844	1.45281	0.176568	3.05176	0.00227505	0.009931	Probable translation initiation factor if-2 InfB	information pathways	0.129781	1.09413	0.236087	0.549716	0.582514	0.999831
Rv2694c	Rv2694c	11864.6	0.538692	1.45265	0.246514	2.18524	0.0288712	0.0763954	Conserved protein	conserved hypotheticals	0.222196	1.16651	0.313864	0.707937	0.478984	0.999831
Rv0266c	oplA	4646.57	0.537877	1.45183	0.174298	3.08596	0.00202894	0.00900972	Probable 5-oxoprolinase OplA (5-oxo-L-prolinase) (pyroglutamase) (5-OPASE)	intermediary metabolism and respiration	-0.148083	0.902449	0.232846	-0.635972	0.524795	0.999831
Rv1965	yrbE3B	316.118	0.536917	1.45087	0.234916	2.28557	0.0222795	0.0617637	Conserved hypothetical integral membrane protein YrbE3B	virulence, detoxification, adaptation	0.330995	1.25788	0.309084	1.07089	0.284219	0.999831
Rv1778c	Rv1778c	2169.12	0.536617	1.45057	0.191623	2.80037	0.00510435	0.018892	Unknown protein	conserved hypotheticals	0.130425	1.09462	0.253431	0.514637	0.606807	0.999831
Rv2737A	Rv2737A	38.7097	0.535804	1.44975	0.445169	1.2036	0.228746	0.374891	Conserved hypothetical cysteine rich protein (fragment)	conserved hypotheticals	0.028383	1.01987	0.484532	0.0585781	0.953288	0.999831
Rv0413	mutT3	2930.11	0.535671	1.44962	0.179421	2.98555	0.00283069	0.0117693	Possible mutator protein MutT3 (7,8-dihydro-8-oxoguanine-triphosphatase) (8-oxo-dGTPase) (dGTP pyrophosphohydrolase)	information pathways	0.00636682	1.00442	0.239163	0.0266213	0.978762	0.999831
Rv0366c	Rv0366c	887.723	0.535405	1.44935	0.19816	2.70188	0.0068948	0.0242113	Conserved hypothetical protein	conserved hypotheticals	-0.308709	0.807364	0.263068	-1.1735	0.240597	0.999831
Rv2373c	dnaJ2	23967.2	0.535372	1.44932	0.186	2.87834	0.00399774	0.0154499	Probable chaperone protein DnaJ2	virulence, detoxification, adaptation	0.308442	1.23837	0.247387	1.2468	0.212471	0.999831
Rv0389	purT	2819.43	0.53386	1.4478	0.178458	2.99151	0.00277597	0.0115955	Probable phosphoribosylglycinamide formyltransferase 2 PurT (GART 2) (gar transformylase 2) (5'-phosphoribosylglycinamide transformylase 2) (formate-dependent gar transformylase)	intermediary metabolism and respiration	0.189419	1.1403	0.238335	0.794758	0.426754	0.999831
Rv1686c	Rv1686c	1905.61	0.533712	1.44765	0.190518	2.80137	0.00508859	0.0188507	Probable conserved integral membrane protein ABC transporter	cell wall and cell processes	-0.0147482	0.989829	0.254856	-0.0578687	0.953853	0.999831
Rv1256c	cyp130	3051.41	0.531543	1.44547	0.18087	2.93881	0.00329478	0.0132565	Probable cytochrome P450 130 Cyp130	intermediary metabolism and respiration	0.157063	1.11502	0.243376	0.645353	0.518698	0.999831
Rv3581c	ispF	40502.5	0.531008	1.44494	0.207655	2.55716	0.010553	0.0341416	Probable 2C-methyl-D-erythritol 2,4-cyclodiphosphate synthase IspF (MECPS)	intermediary metabolism and respiration	-0.0850529	0.94275	0.271974	-0.312724	0.75449	0.999831
Rv1128c	Rv1128c	2918.64	0.530821	1.44475	0.178959	2.96616	0.00301541	0.0123328	Conserved hypothetical protein	insertion seqs and phages	0.0185077	1.01291	0.237197	0.0780264	0.937807	0.999831
Rv3595c	PE_PGRS59	3995.33	0.530308	1.44424	0.185074	2.86539	0.00416494	0.0159314	PE-PGRS family protein PE_PGRS59	PE/PPE	0.0306002	1.02144	0.246582	0.124098	0.901238	0.999831
Rv2622	Rv2622	4318.53	0.528477	1.44241	0.229896	2.29877	0.021518	0.0599473	Possible methyltransferase (methylase)	intermediary metabolism and respiration	0.0181333	1.01265	0.298511	0.0607459	0.951562	0.999831
Rv0814c	sseC2	4949.76	0.527141	1.44107	0.201241	2.61945	0.00880714	0.0294191	Conserved protein SseC2	intermediary metabolism and respiration	-0.0908538	0.938967	0.264381	-0.343647	0.731112	0.999831
Rv2077A	Rv2077A	404.443	0.526729	1.44066	0.221745	2.37538	0.0175309	0.0509809	Conserved hypothetical protein	conserved hypotheticals	-0.160505	0.894712	0.278561	-0.576195	0.564483	0.999831
Rv1651c	PE_PGRS30	5082.48	0.526084	1.44001	0.1908	2.75725	0.00582898	0.0210068	PE-PGRS family protein PE_PGRS30	PE/PPE	-0.367427	0.775164	0.252153	-1.45716	0.145073	0.999831
Rv1660	pks10	3002.43	0.525598	1.43953	0.176748	2.97371	0.00294221	0.0121724	Chalcone synthase Pks10	lipid metabolism	0.0846881	1.06046	0.235855	0.359069	0.719544	0.999831
Rv2769c	PE27	613.202	0.52494	1.43887	0.214357	2.44891	0.0143288	0.0434515	PE family protein PE27	PE/PPE	0.0159567	1.01112	0.280355	0.056916	0.954612	0.999831
Rv1820	ilvG	7106.04	0.524739	1.43867	0.180593	2.90565	0.00366489	0.0144626	Probable acetolactate synthase IlvG (acetohydroxy-acid synthase)(ALS)	intermediary metabolism and respiration	0.0978379	1.07017	0.240697	0.406478	0.684391	0.999831
MTB000047	serX	1158.8	0.524492	1.43843	0.198533	2.64183	0.00824587	0.0280223	tRNA-Ser (CGA)	stable RNAs	1.38452	2.61085	0.258939	5.34689	8.94774e-08	0.000367931
Rv3655c	Rv3655c	635.965	0.523441	1.43738	0.20625	2.5379	0.0111521	0.0357423	Conserved hypothetical protein	conserved hypotheticals	0.185295	1.13705	0.265815	0.697083	0.485751	0.999831
Rv2208	cobS	4020.72	0.52238	1.43632	0.183135	2.85243	0.00433859	0.0165494	Probable cobalamin 5'-phosphate synthase CobS	intermediary metabolism and respiration	0.0566139	1.04002	0.243368	0.232627	0.816051	0.999831
Rv1035c	Rv1035c	467.173	0.521878	1.43582	0.21188	2.46308	0.0137748	0.0420194	Probable transposase (fragment)	insertion seqs and phages	0.225622	1.16928	0.275884	0.817813	0.413464	0.999831
Rv2362c	recO	3469.81	0.521501	1.43545	0.181668	2.87062	0.00409666	0.0157877	Possible DNA repair protein RecO	information pathways	-0.153668	0.898962	0.241278	-0.636891	0.524196	0.999831
Rv2065	cobH	2192.27	0.521414	1.43536	0.178629	2.91898	0.00351178	0.0140199	Precorrin-8X methylmutase CobH (aka precorrin isomerase)	intermediary metabolism and respiration	-0.245047	0.843788	0.237196	-1.0331	0.301557	0.999831
Rv1723	Rv1723	564.019	0.520076	1.43403	0.220431	2.35937	0.0183062	0.0527506	Probable hydrolase	intermediary metabolism and respiration	-0.272756	0.827737	0.283257	-0.962927	0.335584	0.999831
Rv2573	Rv2573	346.072	0.520036	1.43399	0.228242	2.27844	0.0227002	0.0626466	Conserved hypothetical protein	conserved hypotheticals	-0.255342	0.837788	0.286848	-0.890165	0.373377	0.999831
Rv3037c	Rv3037c	3273.58	0.519684	1.43364	0.189433	2.74336	0.00608137	0.0217945	Conserved hypothetical protein	conserved hypotheticals	0.112221	1.08089	0.252107	0.445131	0.656225	0.999831
Rv1556	Rv1556	1072.75	0.519499	1.43346	0.197379	2.63198	0.00848886	0.0287294	Possible regulatory protein	regulatory proteins	-0.138274	0.908606	0.258389	-0.53514	0.592553	0.999831
Rv2090	Rv2090	732.576	0.518379	1.43234	0.209738	2.47155	0.0134528	0.0413683	Probable 5'-3' exonuclease	information pathways	0.149823	1.10943	0.26959	0.555743	0.578386	0.999831
Rv0673	echA4	3470.03	0.518376	1.43234	0.19281	2.68853	0.00717665	0.0249876	Possible enoyl-CoA hydratase EchA4 (enoyl hydrase) (unsaturated acyl-CoA hydratase) (crotonase)	lipid metabolism	0.275798	1.21066	0.255687	1.07866	0.280741	0.999831
Rv1966	mce3A	332.865	0.517993	1.43196	0.244017	2.12277	0.033773	0.0871781	Mce-family protein Mce3A	virulence, detoxification, adaptation	-0.0602022	0.95913	0.311076	-0.193529	0.846545	0.999831
Rv1042c	Rv1042c	5037.7	0.517657	1.43163	0.182021	2.84395	0.00445587	0.016934	Probable is like-2 transposase	insertion seqs and phages	0.319373	1.24779	0.24216	1.31885	0.187219	0.999831
Rv2072c	cobL	1256.58	0.517387	1.43136	0.199101	2.59862	0.0093599	0.0310386	Precorrin-6Y C(5,15)-methyltransferase (decarboxylating) CobL	intermediary metabolism and respiration	-0.0114036	0.992127	0.259604	-0.0439267	0.964963	0.999831
Rv3538	Rv3538	1362.33	0.516855	1.43083	0.193467	2.67154	0.00755045	0.0260247	Probable dehydrogenase. Possible 2-enoyl acyl-CoA hydratase.	intermediary metabolism and respiration	0.13787	1.10028	0.260028	0.530214	0.595964	0.999831
Rv3839	Rv3839	326.034	0.515707	1.42969	0.247443	2.08414	0.0371471	0.0942895	Conserved hypothetical protein	conserved hypotheticals	-0.14317	0.905527	0.310862	-0.460558	0.645116	0.999831
Rv2697c	dut	22464.1	0.515353	1.42934	0.173604	2.96856	0.00299201	0.0122786	Probable deoxyuridine 5'-triphosphate nucleotidohydrolase Dut (dUTPase) (dUTP pyrophosphatase) (deoxyuridine 5'-triphosphatase) (dUTP diphosphatase) (deoxyuridine-triphosphatase)	intermediary metabolism and respiration	-0.397536	0.759154	0.232434	-1.71032	0.087207	0.999831
Rv1325c	PE_PGRS24	1785.76	0.514801	1.4288	0.197048	2.61256	0.00898661	0.0299214	PE-PGRS family protein PE_PGRS24	PE/PPE	-0.721104	0.606633	0.258595	-2.78854	0.00529459	0.999831
Rv0608	vapB28	7339.14	0.514268	1.42827	0.181278	2.83691	0.00455525	0.0172004	Possible antitoxin VapB28	virulence, detoxification, adaptation	0.0203279	1.01419	0.241632	0.0841275	0.932955	0.999831
Rv3833	Rv3833	2243.53	0.514019	1.42802	0.23736	2.16557	0.030344	0.0797791	Transcriptional regulatory protein (probably AraC-family)	regulatory proteins	-0.0311234	0.978658	0.306971	-0.101389	0.919242	0.999831
Rv2545	vapB18	304.32	0.513233	1.42725	0.25937	1.97877	0.0478423	0.115654	Possible antitoxin VapB18	virulence, detoxification, adaptation	-0.263557	0.833031	0.321096	-0.820805	0.411757	0.999831
MTB000076	MTS1082	4340.54	0.511239	1.42527	0.185061	2.76254	0.00573533	0.0208444	Putative small regulatory RNA	stable RNAs	-0.22157	0.857632	0.244055	-0.907868	0.363948	0.999831
Rv0331	Rv0331	791.905	0.510589	1.42463	0.207215	2.46406	0.0137374	0.0419989	Possible dehydrogenase/reductase	intermediary metabolism and respiration	0.0794626	1.05662	0.269983	0.294324	0.76851	0.999831
MTB000004	glyU	1659.21	0.510189	1.42424	0.248359	2.05424	0.0399525	0.100418	tRNA-Gly (CCC)	stable RNAs	0.26468	1.20137	0.312092	0.848084	0.396391	0.999831
Rv1364c	Rv1364c	5439.15	0.509793	1.42385	0.17577	2.90034	0.0037276	0.014598	Possible sigma factor regulatory protein	information pathways	0.0673135	1.04776	0.234763	0.28673	0.774319	0.999831
Rv3062	ligB	3396.38	0.509403	1.42346	0.21132	2.41058	0.0159273	0.0474445	Probable ATP-dependent DNA ligase LigB (polydeoxyribonucleotide synthase [ATP]) (polynucleotide ligase [ATP]) (sealase) (DNA repair protein) (DNA joinase)	information pathways	0.112685	1.08124	0.27603	0.408237	0.6831	0.999831
Rv1222	rseA	19382.6	0.50899	1.42305	0.204036	2.49462	0.0126093	0.0393485	Anti-sigma factor RseA	information pathways	0.134813	1.09795	0.268135	0.502782	0.615118	0.999831
Rv2125	Rv2125	8175.13	0.508264	1.42234	0.176033	2.88732	0.00388542	0.015101	Conserved hypothetical protein	conserved hypotheticals	-0.0743848	0.949747	0.235319	-0.316102	0.751925	0.999831
Rv0372c	Rv0372c	138.928	0.508218	1.42229	0.285087	1.78267	0.0746396	0.159853	Conserved hypothetical protein	conserved hypotheticals	0.0186467	1.01301	0.355591	0.0524385	0.958179	0.999831
Rv3421c	Rv3421c	2689.15	0.507701	1.42178	0.178884	2.83816	0.00453739	0.0171802	Conserved hypothetical protein	conserved hypotheticals	-0.0673187	0.95441	0.237801	-0.283088	0.777109	0.999831
Rv2369c	Rv2369c	1734.59	0.507527	1.42161	0.2162	2.34749	0.0189005	0.0543091	Hypothetical protein	conserved hypotheticals	0.68344	1.60596	0.280832	2.43363	0.0149483	0.999831
Rv2930	fadD26	35788.5	0.507526	1.42161	0.19306	2.62885	0.00856739	0.0288934	Fatty-acid-AMP ligase FadD26 (fatty-acid-AMP synthetase) (fatty-acid-AMP synthase)	lipid metabolism	0.0372647	1.02617	0.255453	0.145877	0.884019	0.999831
Rv0884c	serC	7751.92	0.50647	1.42057	0.179174	2.8267	0.00470306	0.0176612	Possible phosphoserine aminotransferase SerC (PSAT)	intermediary metabolism and respiration	-0.100272	0.932857	0.238869	-0.419779	0.674647	0.999831
Rv0981	mprA	8136.14	0.505259	1.41938	0.192133	2.62974	0.00854506	0.0288484	Mycobacterial persistence regulator MRPA (two component response transcriptional regulatory protein)	regulatory proteins	0.416238	1.33444	0.254248	1.63713	0.101603	0.999831
Rv3207c	Rv3207c	13594.7	0.504922	1.41905	0.185579	2.72079	0.00651258	0.0231059	Conserved protein	conserved hypotheticals	0.166669	1.12246	0.246619	0.675813	0.499159	0.999831
Rv3896c	Rv3896c	3939.74	0.504826	1.41895	0.175464	2.8771	0.00401349	0.0154962	Conserved hypothetical protein	conserved hypotheticals	-0.215614	0.86118	0.234212	-0.920594	0.357263	0.999831
Rv1461	Rv1461	22128.2	0.503251	1.4174	0.173162	2.90624	0.00365802	0.0144494	Conserved protein	conserved hypotheticals	0.195517	1.14513	0.232133	0.842265	0.39964	0.999831
Rv3342	Rv3342	2911.33	0.502767	1.41693	0.210332	2.39034	0.0168326	0.0494046	Possible methyltransferase (methylase)	intermediary metabolism and respiration	0.0245176	1.01714	0.274536	0.0893053	0.928839	0.999831
Rv2261c	Rv2261c	311.645	0.502103	1.41628	0.246826	2.03424	0.0419276	0.104421	Conserved hypothetical protein	lipid metabolism	0.214115	1.15999	0.312618	0.684911	0.4934	0.999831
Rv1082	mca	6888.92	0.501452	1.41564	0.189658	2.64399	0.00819354	0.0279137	Mycothiol conjugate amidase Mca (mycothiol S-conjugate amidase)	virulence, detoxification, adaptation	0.190375	1.14106	0.251342	0.757433	0.448791	0.999831
Rv1314c	Rv1314c	1507.2	0.500916	1.41511	0.18472	2.71175	0.00669284	0.0236326	Conserved protein	conserved hypotheticals	0.05952	1.04212	0.243535	0.2444	0.806921	0.999831
Rv0027	Rv0027	702.363	0.500653	1.41485	0.207726	2.41016	0.0159456	0.0474445	Conserved hypothetical protein	conserved hypotheticals	0.0871181	1.06225	0.271542	0.320828	0.748341	0.999831
Rv1832	gcvB	38106.9	0.500015	1.41423	0.198935	2.51346	0.0119553	0.0377864	Probable glycine dehydrogenase GcvB (glycine decarboxylase) (glycine cleavage system P-protein)	intermediary metabolism and respiration	0.110992	1.07997	0.262169	0.423361	0.672032	0.999831
Rv0587	yrbE2A	8460.6	0.499964	1.41418	0.177954	2.80951	0.00496167	0.0184637	Conserved hypothetical integral membrane protein YrbE2A	virulence, detoxification, adaptation	0.0945303	1.06772	0.237807	0.397508	0.690993	0.999831
Rv3451	cut3	2056.64	0.499842	1.41406	0.183161	2.72898	0.00635303	0.0226375	Probable cutinase precursor Cut3	cell wall and cell processes	0.214929	1.16065	0.243296	0.883403	0.377018	0.999831
Rv1846c	blaI	20974.5	0.499685	1.4139	0.194406	2.57032	0.0101605	0.0331587	Transcriptional repressor BlaI	regulatory proteins	0.0415111	1.02919	0.256884	0.161595	0.871625	0.999831
Rv2113	Rv2113	1502.1	0.499655	1.41388	0.193423	2.58322	0.00978833	0.0321739	Probable integral membrane protein	cell wall and cell processes	-0.157693	0.896457	0.253613	-0.621785	0.534083	0.999831
Rv3514	PE_PGRS57	2439.58	0.499375	1.4136	0.262207	1.90451	0.0568437	0.130582	PE-PGRS family protein PE_PGRS57	PE/PPE	-0.623715	0.648998	0.328905	-1.89634	0.0579156	0.999831
Rv0136	cyp138	2618.58	0.498935	1.41317	0.203629	2.45022	0.014277	0.0433583	Probable cytochrome P450 138 Cyp138	intermediary metabolism and respiration	-0.0625225	0.957588	0.267902	-0.233378	0.815468	0.999831
Rv2686c	Rv2686c	1717.87	0.498919	1.41315	0.189997	2.62593	0.00864132	0.0290007	Antibiotic-transport integral membrane leucine and alanine and valine rich protein ABC transporter	cell wall and cell processes	0.142568	1.10387	0.253315	0.56281	0.573565	0.999831
Rv0953c	Rv0953c	937.639	0.498072	1.41233	0.201694	2.46944	0.0135323	0.041495	Possible oxidoreductase	intermediary metabolism and respiration	-0.154411	0.898499	0.262644	-0.587908	0.556594	0.999831
Rv2997	Rv2997	855.291	0.497847	1.4121	0.196728	2.53064	0.0113856	0.0362647	Possible alanine rich dehydrogenase	intermediary metabolism and respiration	0.0523292	1.03694	0.255117	0.205118	0.83748	0.999831
Rv3848	Rv3848	4570.56	0.497523	1.41179	0.206692	2.40708	0.0160808	0.0477431	Probable conserved transmembrane protein	cell wall and cell processes	0.101391	1.07281	0.271391	0.373599	0.708703	0.999831
Rv2022c	Rv2022c	1363.55	0.496872	1.41115	0.207073	2.3995	0.0164174	0.0484003	Conserved protein	conserved hypotheticals	-0.10732	0.928311	0.271826	-0.39481	0.692983	0.999831
Rv1694	tlyA	5727.37	0.496126	1.41042	0.190597	2.60301	0.00924095	0.0306937	2'-O-methyltransferase TlyA	virulence, detoxification, adaptation	-0.0963775	0.935379	0.252322	-0.381963	0.702489	0.999831
Rv2844	Rv2844	5495.93	0.494925	1.40925	0.183695	2.69427	0.00705434	0.0246872	Conserved alanine rich protein	conserved hypotheticals	-0.158521	0.895943	0.243815	-0.650172	0.515581	0.999831
Rv2655c	Rv2655c	1037.67	0.494663	1.40899	0.235715	2.09857	0.0358551	0.0914618	Possible PhiRv2 prophage protein	insertion seqs and phages	-0.284615	0.820961	0.306114	-0.929769	0.352491	0.999831
Rv0419	lpqM	18049.1	0.493898	1.40824	0.173378	2.84868	0.00439016	0.0167151	Possible lipoprotein peptidase LpqM	cell wall and cell processes	0.0479815	1.03382	0.232241	0.206602	0.836321	0.999831
Rv2994	Rv2994	4185.97	0.493808	1.40816	0.203632	2.425	0.0153086	0.0459481	Probable conserved integral membrane protein	cell wall and cell processes	0.158085	1.11581	0.267124	0.591805	0.553981	0.999831
Rv2460c	clpP2	20345.2	0.493318	1.40768	0.169855	2.90436	0.00368008	0.014503	Probable ATP-dependent CLP protease proteolytic subunit 2 ClpP2 (endopeptidase CLP 2)	intermediary metabolism and respiration	0.140599	1.10236	0.228034	0.61657	0.537518	0.999831
Rv3571	kshB	4332.85	0.492829	1.4072	0.214005	2.30288	0.0212855	0.0594607	Reductase component of 3-ketosteroid-9-alpha-hydroxylase KshB	intermediary metabolism and respiration	-0.0995985	0.933293	0.279837	-0.355916	0.721904	0.999831
Rv3247c	tmk	4536.59	0.491325	1.40573	0.182018	2.69932	0.00694816	0.0243779	Thymidylate kinase Tmk (dTMP kinase) (thymidylic acid kinase) (TMPK)	intermediary metabolism and respiration	-0.0956841	0.935828	0.242469	-0.394623	0.693121	0.999831
Rv1150	Rv1150	1582.9	0.491053	1.40547	0.181719	2.70227	0.00688675	0.0242037	Possible transposase (fragment)	insertion seqs and phages	0.286685	1.21983	0.242163	1.18385	0.236472	0.999831
Rv2465c	rpiB	5379.16	0.490775	1.4052	0.184875	2.65463	0.0079396	0.0272064	Ribose-5-phosphate isomerase	intermediary metabolism and respiration	-0.389282	0.76351	0.246336	-1.58029	0.114041	0.999831
Rv2556c	Rv2556c	12309	0.489028	1.4035	0.177313	2.758	0.00581565	0.0209772	Conserved hypothetical protein	conserved hypotheticals	0.0857546	1.06124	0.236751	0.362215	0.717191	0.999831
Rv0997	Rv0997	7607	0.488753	1.40323	0.197472	2.47504	0.013322	0.0411292	Hypothetical protein	conserved hypotheticals	0.237113	1.17863	0.26025	0.911096	0.362245	0.999831
Rv1617	pykA	15120.4	0.488378	1.40287	0.190589	2.56246	0.0103934	0.0337581	Probable pyruvate kinase PykA	intermediary metabolism and respiration	0.0633394	1.04488	0.25241	0.250938	0.801862	0.999831
Rv0613c	Rv0613c	17738.5	0.488205	1.4027	0.18517	2.63652	0.0083762	0.0283948	Unknown protein	conserved hypotheticals	-0.360897	0.77868	0.245992	-1.46711	0.142346	0.999831
Rv0990c	Rv0990c	6759.09	0.488107	1.4026	0.212645	2.2954	0.02171	0.0604002	Hypothetical protein	conserved hypotheticals	0.247139	1.18685	0.280849	0.879973	0.378874	0.999831
Rv2840c	Rv2840c	27850.4	0.487083	1.40161	0.180113	2.70432	0.00684452	0.0240758	Conserved hypothetical protein	conserved hypotheticals	-0.145928	0.903798	0.240233	-0.607442	0.543558	0.999831
Rv1430	PE16	2023.49	0.487011	1.40154	0.209097	2.32911	0.019853	0.0562211	PE family protein PE16	PE/PPE	-0.221365	0.857754	0.271522	-0.815272	0.414917	0.999831
Rv1223	htrA	53832.4	0.486987	1.40152	0.189022	2.57635	0.00998498	0.0326897	Probable serine protease HtrA (DEGP protein)	intermediary metabolism and respiration	0.12556	1.09093	0.250752	0.500736	0.616557	0.999831
Rv2829c	vapC22	6887.12	0.484713	1.39931	0.187168	2.58972	0.00960531	0.0317245	Possible toxin VapC22	virulence, detoxification, adaptation	0.465036	1.38035	0.249213	1.86601	0.0620394	0.999831
Rv3307	deoD	4330.83	0.484712	1.39931	0.189939	2.55193	0.0107127	0.0345494	Probable purine nucleoside phosphorylase DeoD (inosine phosphorylase) (PNP)	intermediary metabolism and respiration	-0.199545	0.870825	0.250997	-0.79501	0.426608	0.999831
Rv0421c	Rv0421c	3286.09	0.484278	1.39889	0.193136	2.50744	0.0121608	0.0382888	Conserved hypothetical protein	conserved hypotheticals	0.0441094	1.03105	0.255474	0.172657	0.862921	0.999831
Rv1934c	fadE17	111.608	0.483989	1.39861	0.299813	1.61431	0.106461	0.211176	Probable acyl-CoA dehydrogenase FadE17	lipid metabolism	-0.148108	0.902433	0.363201	-0.407785	0.683431	0.999831
Rv3258c	Rv3258c	5784.08	0.483836	1.39846	0.184164	2.6272	0.00860909	0.0289221	Conserved hypothetical protein	conserved hypotheticals	-0.353473	0.782698	0.244496	-1.44572	0.148255	0.999831
Rv1331	Rv1331	15925.7	0.483598	1.39823	0.203019	2.38203	0.0172173	0.0502823	Conserved hypothetical protein	conserved hypotheticals	0.336391	1.26259	0.266618	1.2617	0.207057	0.999831
Rv0095c	Rv0095c	243.338	0.482605	1.39726	0.264398	1.82529	0.0679567	0.149193	Conserved hypothetical protein	insertion seqs and phages	0.142484	1.1038	0.324298	0.43936	0.660401	0.999831
Rv0486	mshA	26557.6	0.482503	1.39717	0.18317	2.63418	0.00843414	0.0285677	Glycosyltransferase MshA	intermediary metabolism and respiration	0.164616	1.12087	0.243944	0.674811	0.499796	0.999831
Rv1119c	Rv1119c	46.2349	0.482309	1.39698	0.409188	1.1787	0.238519	0.387511	Hypothetical protein	conserved hypotheticals	0.549487	1.46357	0.461989	1.18939	0.234285	0.999831
Rv3433c	Rv3433c	2471.47	0.481654	1.39634	0.180428	2.66952	0.00759607	0.02616	Conserved protein	conserved hypotheticals	-0.262027	0.833916	0.239252	-1.09519	0.273433	0.999831
Rv0617	vapC29	4710.76	0.481533	1.39623	0.180877	2.66221	0.00776284	0.0266673	Possible toxin VapC29. Contains PIN domain.	virulence, detoxification, adaptation	0.507647	1.42173	0.241402	2.10291	0.0354737	0.999831
Rv0154c	fadE2	4859.39	0.481472	1.39617	0.1901	2.53273	0.0113177	0.0361323	Probable acyl-CoA dehydrogenase FadE2	lipid metabolism	-0.137434	0.909134	0.251192	-0.547128	0.584291	0.999831
Rv1983	PE_PGRS35	2736.08	0.481042	1.39575	0.190371	2.52686	0.0115087	0.0366	PE-PGRS family protein PE_PGRS35	PE/PPE	0.0913302	1.06535	0.251122	0.363688	0.716091	0.999831
Rv0602c	tcrA	141.333	0.480424	1.39515	0.291905	1.64582	0.0997999	0.20087	Two component DNA binding transcriptional regulatory protein TcrA	regulatory proteins	-0.111564	0.925584	0.342749	-0.325497	0.744805	0.999831
Rv3843c	Rv3843c	18696.2	0.478986	1.39376	0.174853	2.73937	0.00615578	0.0220109	Probable conserved transmembrane protein	cell wall and cell processes	0.252488	1.19126	0.234096	1.07856	0.280782	0.999831
Rv1346	mbtN	5452.47	0.47889	1.39367	0.197801	2.42107	0.0154747	0.0463116	Acyl-CoA dehydrogenase MbtN	lipid metabolism	0.209714	1.15646	0.260861	0.80393	0.421438	0.999831
Rv1859	modC	6517.19	0.478407	1.3932	0.201082	2.37916	0.017352	0.050543	Probable molybdenum-transport ATP-binding protein ABC transporter ModC	cell wall and cell processes	0.187608	1.13887	0.264522	0.709236	0.478178	0.999831
Rv0046c	ino1	17747.2	0.478304	1.39311	0.181358	2.63735	0.00835567	0.0283486	myo-inositol-1-phosphate synthase Ino1 (inositol 1-phosphate synthetase) (D-glucose 6-phosphate cycloaldolase) (glucose 6-phosphate cyclase) (glucocycloaldolase)	intermediary metabolism and respiration	0.257753	1.19562	0.241588	1.06691	0.286013	0.999831
Rv0414c	thiE	901.826	0.478229	1.39303	0.200292	2.38766	0.0169562	0.049661	Thiamine-phosphate pyrophosphorylase ThiE (TMP pyrophosphorylase) (TMP-PPASE) (thiamine-phosphate synthase)	intermediary metabolism and respiration	-0.30436	0.809802	0.258329	-1.17819	0.238722	0.999831
Rv3745c	Rv3745c	125.146	0.478091	1.3929	0.302435	1.58081	0.113922	0.222329	Conserved hypothetical protein	conserved hypotheticals	0.713683	1.63999	0.373546	1.91056	0.0560612	0.999831
Rv1900c	lipJ	10588.9	0.477584	1.39241	0.189426	2.52121	0.0116951	0.0371068	Probable lignin peroxidase LipJ	intermediary metabolism and respiration	0.10805	1.07777	0.251036	0.430417	0.666892	0.999831
Rv3170	aofH	2725.18	0.476738	1.39159	0.185151	2.57485	0.0100283	0.0327686	Probable flavin-containing monoamine oxidase AofH (amine oxidase) (MAO)	intermediary metabolism and respiration	-0.231988	0.851461	0.245904	-0.943406	0.345473	0.999831
Rv3388	PE_PGRS52	528.422	0.476518	1.39138	0.258937	1.84029	0.0657262	0.146202	PE-PGRS family protein PE_PGRS52	PE/PPE	-0.839818	0.558714	0.321181	-2.61478	0.00892849	0.999831
Rv1043c	Rv1043c	6365.26	0.475589	1.39049	0.172971	2.74954	0.00596791	0.0214511	Conserved hypothetical protein	conserved hypotheticals	0.333923	1.26044	0.232658	1.43525	0.151216	0.999831
Rv0397	Rv0397	59.3569	0.475477	1.39038	0.391546	1.21436	0.224611	0.36944	Conserved 13E12 repeat family protein	insertion seqs and phages	0.167033	1.12275	0.439957	0.379657	0.7042	0.999831
Rv1669	Rv1669	100.502	0.474969	1.38989	0.336931	1.40969	0.158631	0.287227	Hypothetical protein	conserved hypotheticals	0.158195	1.11589	0.398691	0.396785	0.691526	0.999831
Rv3649	Rv3649	1281.31	0.474393	1.38933	0.213301	2.22406	0.0261445	0.0706813	Probable helicase	information pathways	-0.108226	0.927728	0.277051	-0.390636	0.696066	0.999831
Rv3502c	Rv3502c	6646.04	0.473958	1.38891	0.183661	2.58062	0.00986243	0.0323694	Probable short-chain type dehydrogenase/reductase. Possible 17-beta-hydroxysteroid dehydrogenase.	intermediary metabolism and respiration	0.648896	1.56797	0.245017	2.64837	0.00808804	0.999831
Rv3007c	Rv3007c	1374.37	0.473403	1.38838	0.202622	2.33638	0.0194714	0.055486	Possible oxidoreductase	intermediary metabolism and respiration	0.443619	1.36001	0.266059	1.66737	0.0954408	0.999831
Rv2704	Rv2704	5282.89	0.473135	1.38812	0.199919	2.36664	0.0179505	0.0519806	Conserved protein	conserved hypotheticals	0.0244822	1.01711	0.263557	0.0928914	0.92599	0.999831
Rv3488	Rv3488	501.813	0.472995	1.38799	0.234291	2.01883	0.0435047	0.107766	Conserved hypothetical protein	conserved hypotheticals	-0.251625	0.83995	0.295096	-0.852689	0.393832	0.999831
Rv1257c	Rv1257c	11404.3	0.471807	1.38685	0.200303	2.35547	0.0184995	0.053233	Probable oxidoreductase	intermediary metabolism and respiration	0.0619548	1.04388	0.263684	0.234958	0.814241	0.999831
Rv1538c	ansA	2859.14	0.47093	1.386	0.180253	2.6126	0.00898555	0.0299214	Probable L-aparaginase AnsA	intermediary metabolism and respiration	-0.139663	0.907731	0.239398	-0.583391	0.55963	0.999831
Rv1774	Rv1774	2675.33	0.470726	1.38581	0.187187	2.51474	0.0119121	0.0377079	Probable oxidoreductase	intermediary metabolism and respiration	-0.114574	0.923655	0.247823	-0.462321	0.643851	0.999831
Rv1687c	Rv1687c	1548.8	0.470482	1.38557	0.246632	1.90762	0.0564398	0.130163	Probable conserved ATP-binding protein ABC transporter	cell wall and cell processes	0.350371	1.27489	0.31507	1.11204	0.26612	0.999831
Rv0689c	Rv0689c	42.8437	0.470341	1.38544	0.472925	0.994535	0.319962	0.475491	Hypothetical protein	conserved hypotheticals	0.0129692	1.00903	0.531857	0.0243848	0.980546	0.999831
Rv0794c	Rv0794c	2965.09	0.470333	1.38543	0.17559	2.67859	0.00739328	0.025655	Probable oxidoreductase	intermediary metabolism and respiration	0.145021	1.10575	0.234487	0.61846	0.536272	0.999831
MTB000063	mcr11	3735.91	0.469981	1.38509	0.182309	2.57794	0.00993907	0.0325653	Putative small regulatory RNA	stable RNAs	-0.0277267	0.980965	0.242189	-0.114484	0.908854	0.999831
Rv1969	mce3D	134.757	0.469738	1.38486	0.280761	1.67309	0.0943101	0.192267	Mce-family protein Mce3D	virulence, detoxification, adaptation	0.0941394	1.06743	0.346155	0.271957	0.785655	0.999831
Rv3271c	Rv3271c	6273.6	0.469105	1.38425	0.199854	2.34724	0.0189131	0.0543091	Probable conserved integral membrane protein	cell wall and cell processes	-0.0639007	0.956674	0.262803	-0.243151	0.807889	0.999831
Rv1855c	Rv1855c	10956.8	0.468753	1.38391	0.203315	2.30555	0.0211358	0.0591948	Possible oxidoreductase	intermediary metabolism and respiration	0.268808	1.20481	0.267226	1.00592	0.314454	0.999831
Rv0485	Rv0485	28053	0.467499	1.38271	0.173922	2.68798	0.00718849	0.0250077	Possible transcriptional regulatory protein	regulatory proteins	0.0979738	1.07027	0.232932	0.420611	0.674039	0.999831
Rv0333	Rv0333	4319.44	0.467347	1.38256	0.223541	2.09065	0.0365591	0.0930843	Unknown protein	conserved hypotheticals	-0.131568	0.912839	0.288998	-0.455255	0.648926	0.999831
Rv0152c	PE2	781.09	0.467251	1.38247	0.232187	2.01239	0.0441785	0.108953	PE family protein PE2	PE/PPE	-0.0824134	0.944476	0.296374	-0.278073	0.780956	0.999831
Rv0536	galE3	1186.49	0.467247	1.38247	0.191849	2.4355	0.0148714	0.0448322	Probable UDP-glucose 4-epimerase GalE3 (galactowaldenase) (UDP-galactose 4-epimerase) (uridine diphosphate galactose 4-epimerase) (uridine diphospho-galactose 4-epimerase)	intermediary metabolism and respiration	-0.068041	0.953932	0.251541	-0.270497	0.786778	0.999831
Rv1480	Rv1480	21342.8	0.4671	1.38233	0.196457	2.37762	0.017425	0.0507088	Conserved protein	conserved hypotheticals	0.0854778	1.06104	0.259235	0.329731	0.741604	0.999831
Rv3397c	phyA	1084.74	0.466976	1.38221	0.196859	2.37214	0.0176855	0.0513578	Probable phytoene synthase PhyA	intermediary metabolism and respiration	0.0102325	1.00712	0.256909	0.0398294	0.968229	0.999831
Rv1189	sigI	954.624	0.465558	1.38085	0.210963	2.20682	0.0273264	0.0731075	Possible alternative RNA polymerase sigma factor SigI	information pathways	0.22493	1.16872	0.274597	0.819126	0.412715	0.999831
Rv3441c	mrsA	18893.4	0.465397	1.3807	0.177085	2.6281	0.0085863	0.0288934	Probable phospho-sugar mutase / MrsA protein homolog	intermediary metabolism and respiration	-0.0696581	0.952864	0.236617	-0.294392	0.768459	0.999831
Rv2087	Rv2087	99.8595	0.465388	1.38069	0.328432	1.417	0.156482	0.284311	Conserved hypothetical protein	insertion seqs and phages	0.358696	1.28227	0.391132	0.917073	0.359105	0.999831
Rv0534c	menA	1204.74	0.464387	1.37973	0.209676	2.21479	0.0267745	0.0720307	1,4-dihydroxy-2-naphthoate octaprenyltransferase MenA (DHNA-octaprenyltransferase)	intermediary metabolism and respiration	-0.329154	0.796003	0.271888	-1.21062	0.22604	0.999831
Rv1087A	Rv1087A	51.5833	0.464102	1.37946	0.406967	1.14039	0.254123	0.405335	Conserved hypothetical protein	cell wall and cell processes	0.625908	1.54318	0.461976	1.35485	0.175465	0.999831
Rv0764c	cyp51	5449.8	0.463995	1.37936	0.211876	2.18994	0.0285286	0.0756349	Cytochrome P450 51 Cyp51 (CYPL1) (P450-L1A1) (sterol 14-alpha demethylase) (lanosterol 14-alpha demethylase) (P450-14DM)	intermediary metabolism and respiration	0.153489	1.11226	0.278417	0.551291	0.581434	0.999831
Rv0651	rplJ	9720.53	0.46301	1.37842	0.225661	2.0518	0.0401894	0.100768	50S ribosomal protein L10 RplJ	information pathways	-0.0859316	0.942176	0.291375	-0.294917	0.768057	0.999831
Rv0161	Rv0161	1799.05	0.461598	1.37707	0.186038	2.48121	0.0130939	0.0405132	Possible oxidoreductase	intermediary metabolism and respiration	-5.19989e-05	0.999964	0.245492	-0.000211815	0.999831	0.999831
Rv3539	PPE63	1715.54	0.46129	1.37677	0.198222	2.32714	0.0199578	0.0563861	PPE family protein PPE63	PE/PPE	-0.346364	0.786564	0.260208	-1.33111	0.183154	0.999831
Rv0427c	xthA	2949.59	0.460664	1.37618	0.181577	2.53702	0.0111802	0.0358045	Probable exodeoxyribonuclease III protein XthA (exonuclease III) (EXO III) (AP endonuclease VI)	information pathways	0.00483993	1.00336	0.24039	0.0201337	0.983937	0.999831
Rv2141c	Rv2141c	4677.18	0.459351	1.37492	0.174607	2.63077	0.00851919	0.0288083	Conserved protein	intermediary metabolism and respiration	0.112447	1.08106	0.232986	0.482634	0.629356	0.999831
Rv2453c	mobA	2916.76	0.459138	1.37472	0.190229	2.4136	0.0157956	0.0471347	Probable molybdopterin-guanine dinucleotide biosynthesis protein A MobA	intermediary metabolism and respiration	0.124179	1.08989	0.252322	0.492146	0.622616	0.999831
Rv1190	Rv1190	390.491	0.459019	1.37461	0.221513	2.0722	0.0382471	0.0964859	Conserved hypothetical protein	conserved hypotheticals	0.0253864	1.01775	0.281667	0.0901292	0.928185	0.999831
Rv0276	Rv0276	23306	0.457783	1.37343	0.199894	2.29013	0.0220139	0.0612043	Conserved hypothetical protein	conserved hypotheticals	-0.458634	0.727675	0.263144	-1.7429	0.0813511	0.999831
Rv2869c	rip	13370.9	0.457699	1.37335	0.17252	2.65303	0.00797736	0.0272903	Membrane bound metalloprotease	cell wall and cell processes	0.267353	1.2036	0.231178	1.15648	0.247485	0.999831
Rv2488c	Rv2488c	2999.81	0.457238	1.37291	0.178622	2.55981	0.0104729	0.0339626	Probable transcriptional regulatory protein (LuxR-family)	regulatory proteins	0.00279128	1.00194	0.237956	0.0117302	0.990641	0.999831
Rv1473A	Rv1473A	1321.85	0.456023	1.37176	0.228341	1.99712	0.0458123	0.111931	Possible transcriptional regulatory protein	regulatory proteins	0.423566	1.34124	0.296256	1.42973	0.152794	0.999831
Rv3668c	Rv3668c	1619.27	0.456022	1.37175	0.190373	2.39542	0.0166015	0.0488657	Possible protease	intermediary metabolism and respiration	0.00505044	1.00351	0.250516	0.0201601	0.983916	0.999831
Rv0449c	Rv0449c	3476.5	0.455248	1.37102	0.194539	2.34014	0.0192765	0.0551216	Conserved hypothetical protein	conserved hypotheticals	0.208322	1.15534	0.256807	0.811201	0.41725	0.999831
Rv2657c	Rv2657c	3680.9	0.454997	1.37078	0.245644	1.85226	0.0639882	0.143447	Probable PhiRv2 prophage protein	insertion seqs and phages	-0.0571802	0.961141	0.312521	-0.182964	0.854826	0.999831
Rv0078A	Rv0078A	12743.5	0.454989	1.37077	0.226953	2.00477	0.0449873	0.110374	Hypothetical protein	conserved hypotheticals	0.721867	1.64932	0.293187	2.46214	0.0138109	0.999831
Rv1170	mshB	2468.87	0.454826	1.37062	0.18404	2.47134	0.0134608	0.0413683	N-acetyl-1-D-myo-inosityl-2-amino-2-deoxy-alpha-D-glucopyranoside deacetylase MshB (GlcNAc-Ins deacetylase)	intermediary metabolism and respiration	-0.00976506	0.993254	0.244611	-0.0399207	0.968156	0.999831
Rv3625c	mesJ	4113.24	0.453918	1.36976	0.191546	2.36977	0.0177993	0.0516519	Possible cell cycle protein MesJ	cell wall and cell processes	-0.0158599	0.989067	0.253674	-0.0625208	0.950148	0.999831
Rv1853	ureD	1766.41	0.453336	1.3692	0.196737	2.30428	0.0212069	0.0593217	Probable urease accessory protein UreD	intermediary metabolism and respiration	-0.162791	0.893295	0.258581	-0.629555	0.528986	0.999831
Rv3737	Rv3737	5593.43	0.453261	1.36913	0.180375	2.51289	0.0119747	0.0378186	Probable conserved transmembrane protein	cell wall and cell processes	-0.267937	0.830506	0.240016	-1.11633	0.264282	0.999831
Rv1243c	PE_PGRS23	597.055	0.453072	1.36895	0.205612	2.20354	0.027557	0.0736766	PE-PGRS family protein PE_PGRS23	PE/PPE	-0.335183	0.792684	0.272688	-1.22918	0.219004	0.999831
Rv3036c	TB22.2	2142.53	0.452894	1.36878	0.198294	2.28395	0.0223746	0.0618724	Probable conserved secreted protein TB22.2	cell wall and cell processes	-0.487577	0.713222	0.260145	-1.87425	0.0608963	0.999831
Rv3341	metA	4825.74	0.452424	1.36834	0.183432	2.46644	0.0136464	0.0418138	Probable homoserine O-acetyltransferase MetA (homoserine O-trans-acetylase) (homoserine transacetylase) (HTA)	intermediary metabolism and respiration	-0.0204873	0.9859	0.243836	-0.0840207	0.93304	0.999831
Rv0769	Rv0769	4567.3	0.452302	1.36822	0.236506	1.91243	0.0558206	0.12917	Probable dehydrogenase/reductase	intermediary metabolism and respiration	0.0513575	1.03624	0.305808	0.16794	0.86663	0.999831
Rv0442c	PPE10	2785.06	0.4523	1.36822	0.193757	2.33437	0.0195765	0.05567	PPE family protein PPE10	PE/PPE	0.180273	1.1331	0.255413	0.705809	0.480307	0.999831
Rv1636	TB15.3	8858.69	0.451237	1.36721	0.187513	2.40644	0.0161089	0.0477922	Iron-regulated universal stress protein family protein TB15.3	virulence, detoxification, adaptation	0.223527	1.16758	0.248674	0.898876	0.368718	0.999831
Rv0618	galTa	1630.01	0.450708	1.36671	0.181854	2.47841	0.0131968	0.0408011	Probable galactose-1-phosphate uridylyltransferase GalTa [first part]	intermediary metabolism and respiration	-0.0620859	0.957878	0.242025	-0.256527	0.797544	0.999831
Rv2121c	hisG	1386.56	0.450419	1.36644	0.190491	2.36452	0.0180537	0.0521692	ATP phosphoribosyltransferase HisG	intermediary metabolism and respiration	0.121001	1.08749	0.248576	0.486778	0.626416	0.999831
Rv0078B	Rv0078B	6516.95	0.450084	1.36612	0.22649	1.98722	0.0468981	0.113974	Conserved protein	conserved hypotheticals	0.297366	1.2289	0.29246	1.01678	0.30926	0.999831
Rv0902c	prrB	8682.66	0.448896	1.365	0.173727	2.58391	0.00976864	0.0321349	Two component sensor histidine kinase PrrB	regulatory proteins	0.156228	1.11437	0.232561	0.671773	0.501728	0.999831
Rv0604	lpqO	1331.05	0.448589	1.3647	0.202384	2.21653	0.0266554	0.0717793	Probable conserved lipoprotein LpqO	cell wall and cell processes	-0.325541	0.797999	0.262535	-1.23999	0.214978	0.999831
Rv2353c	PPE39	52.193	0.448229	1.36436	0.384446	1.16591	0.243651	0.394291	PPE family protein PPE39	PE/PPE	0.176334	1.13001	0.447804	0.393775	0.693747	0.999831
Rv2160A	Rv2160A	12403.3	0.447987	1.36414	0.176124	2.54359	0.0109721	0.0352478	Conserved hypothetical protein	regulatory proteins	0.106085	1.0763	0.235815	0.449863	0.652809	0.999831
Rv2615c	PE_PGRS45	2658.65	0.447901	1.36405	0.211465	2.11809	0.0341678	0.0879211	PE-PGRS family protein PE_PGRS45	PE/PPE	-0.653347	0.635804	0.274608	-2.3792	0.0173503	0.999831
Rv1599	hisD	12754.8	0.44481	1.36114	0.185081	2.40332	0.0162468	0.048028	Probable histidinol dehydrogenase HisD (HDH)	intermediary metabolism and respiration	0.173832	1.12805	0.246072	0.706429	0.479922	0.999831
Rv2149c	yfiH	11393.9	0.444436	1.36078	0.173198	2.56605	0.0102863	0.0334895	Conserved protein YfiH	conserved hypotheticals	0.241438	1.18217	0.232076	1.04034	0.298182	0.999831
Rv2558	Rv2558	25847.7	0.444314	1.36067	0.18663	2.38072	0.017279	0.050391	Conserved protein	conserved hypotheticals	0.285056	1.21846	0.248332	1.14788	0.251017	0.999831
Rv2024c	Rv2024c	5061.59	0.44427	1.36063	0.179538	2.47452	0.0133417	0.041156	Conserved hypothetical protein	conserved hypotheticals	-0.0144935	0.990004	0.239533	-0.0605076	0.951751	0.999831
Rv1341	Rv1341	4739.19	0.44405	1.36042	0.184663	2.40465	0.016188	0.0479571	Conserved protein	conserved hypotheticals	0.0309995	1.02172	0.245603	0.126218	0.899559	0.999831
Rv0677c	mmpS5	12883.7	0.443745	1.36013	0.577302	0.768654	0.442099	0.594088	Possible conserved membrane protein MmpS5	cell wall and cell processes	0.596632	1.51218	0.608915	0.979828	0.327171	0.999831
Rv1020	mfd	13553.4	0.443568	1.35996	0.171887	2.58058	0.00986353	0.0323694	Probable transcription-repair coupling factor Mfd (TRCF)	information pathways	-0.0891866	0.940053	0.230356	-0.387168	0.698632	0.999831
Rv0784	Rv0784	1632.85	0.443446	1.35985	0.185828	2.38632	0.0170179	0.0498061	Conserved hypothetical protein	conserved hypotheticals	0.153335	1.11214	0.244966	0.625945	0.531351	0.999831
Rv3697A	vapB48	1682.11	0.443433	1.35984	0.196894	2.25214	0.0243134	0.0666066	Possible antitoxin VapB48	virulence, detoxification, adaptation	0.201129	1.1496	0.257401	0.781383	0.434577	0.999831
Rv1571	Rv1571	992.928	0.443062	1.35949	0.220185	2.01223	0.044196	0.108953	Conserved protein	conserved hypotheticals	-0.299302	0.812645	0.284029	-1.05377	0.291987	0.999831
Rv1432	Rv1432	947.453	0.4427	1.35915	0.19249	2.29986	0.021456	0.0598151	Probable dehydrogenase	intermediary metabolism and respiration	0.0155396	1.01083	0.253661	0.0612612	0.951151	0.999831
Rv0194	Rv0194	774.874	0.440977	1.35752	0.20038	2.2007	0.0277575	0.0739733	Probable transmembrane multidrug efflux pump	cell wall and cell processes	-0.149741	0.901413	0.260387	-0.575069	0.565244	0.999831
Rv0159c	PE3	683.05	0.438805	1.35548	0.210226	2.0873	0.0368609	0.0937366	PE family protein PE3	PE/PPE	-0.163104	0.893101	0.266129	-0.612876	0.539958	0.999831
Rv1542c	glbN	102.963	0.438361	1.35506	0.326432	1.34288	0.179309	0.312954	Hemoglobin GlbN	intermediary metabolism and respiration	0.0888503	1.06352	0.382828	0.232089	0.816469	0.999831
Rv3006	lppZ	14081.1	0.437977	1.3547	0.172679	2.53637	0.0112009	0.0358429	Probable conserved lipoprotein LppZ	cell wall and cell processes	-0.202671	0.86894	0.231292	-0.876255	0.380892	0.999831
MTB000036	glyT	924.796	0.437422	1.35418	0.202144	2.16391	0.030471	0.0800503	tRNA-Gly (GCC)	stable RNAs	0.532065	1.446	0.258706	2.05664	0.0397207	0.999831
Rv2915c	Rv2915c	3789.19	0.437212	1.35399	0.193455	2.26003	0.0238197	0.0653849	Conserved protein	conserved hypotheticals	-0.105773	0.929307	0.255724	-0.413623	0.679151	0.999831
Rv3644c	Rv3644c	3819.43	0.437041	1.35382	0.185919	2.3507	0.0187379	0.0538813	Possible DNA polymerase	information pathways	-0.0532507	0.963762	0.247018	-0.215574	0.82932	0.999831
Rv0022c	whiB5	72.9925	0.436859	1.35365	0.350859	1.24511	0.21309	0.356334	Probable transcriptional regulatory protein WhiB-like WhiB5	regulatory proteins	0.0217233	1.01517	0.403725	0.0538072	0.957089	0.999831
Rv3405c	Rv3405c	1142.12	0.436551	1.35337	0.191018	2.28539	0.0222898	0.0617637	Possible transcriptional regulatory protein	regulatory proteins	0.000310078	1.00021	0.250971	0.00123551	0.999014	0.999831
Rv0153c	ptbB	2231.45	0.435129	1.35203	0.181079	2.40298	0.0162622	0.048039	Phosphotyrosine protein phosphatase PTPB (protein-tyrosine-phosphatase) (PTPase)	regulatory proteins	-0.112557	0.924947	0.240057	-0.468874	0.63916	0.999831
Rv0522	gabP	3104.06	0.434732	1.35166	0.190231	2.28528	0.0222964	0.0617637	Probable GABA permease GabP (4-amino butyrate transport carrier) (GAMA-aminobutyrate permease)	cell wall and cell processes	0.526737	1.44067	0.25209	2.08948	0.0366643	0.999831
Rv2384	mbtA	746.438	0.434193	1.35115	0.21188	2.04924	0.0404385	0.10133	Bifunctional enzyme MbtA: salicyl-AMP ligase (SAL-AMP ligase) + salicyl-S-ArCP synthetase	lipid metabolism	-0.403255	0.75615	0.275066	-1.46603	0.14264	0.999831
Rv1495	mazF4	1340.47	0.433517	1.35052	0.186441	2.32522	0.0200601	0.0566144	Possible toxin MazF4	virulence, detoxification, adaptation	-0.0777978	0.947503	0.24617	-0.316033	0.751978	0.999831
Rv0306	Rv0306	424.47	0.43296	1.35	0.215569	2.00845	0.0445951	0.109674	Putative oxidoreductase	intermediary metabolism and respiration	0.312315	1.2417	0.275398	1.13405	0.256773	0.999831
Rv2891	Rv2891	105.973	0.43289	1.34993	0.305553	1.41674	0.156559	0.284311	Conserved hypothetical protein	conserved hypotheticals	-0.190063	0.876568	0.370026	-0.513647	0.607499	0.999831
Rv0530A	Rv0530A	2408.09	0.432178	1.34927	0.208091	2.07687	0.0378134	0.0956858	Conserved protein	conserved hypotheticals	0.55581	1.46999	0.272512	2.03958	0.041392	0.999831
Rv1707	Rv1707	8487.78	0.431983	1.34909	0.17235	2.50642	0.0121959	0.0383408	Probable conserved transmembrane protein	cell wall and cell processes	-0.094224	0.936776	0.230548	-0.408696	0.682762	0.999831
Rv2129c	Rv2129c	4048.09	0.431873	1.34898	0.180627	2.39097	0.016804	0.0493681	Probable oxidoreductase	intermediary metabolism and respiration	0.0812415	1.05793	0.241018	0.337076	0.73606	0.999831
Rv0377	Rv0377	1539.49	0.431867	1.34898	0.18279	2.36264	0.0181454	0.0523973	Probable transcriptional regulatory protein (probably LysR-family)	regulatory proteins	-0.072709	0.950851	0.241471	-0.301109	0.763331	0.999831
Rv3530c	Rv3530c	1999.05	0.431673	1.3488	0.184792	2.336	0.0194914	0.0555045	Possible oxidoreductase	intermediary metabolism and respiration	0.175616	1.12945	0.250756	0.700347	0.483711	0.999831
Rv1232c	Rv1232c	14062.3	0.43126	1.34841	0.196769	2.1917	0.0284009	0.0753936	Conserved protein	conserved hypotheticals	0.533453	1.44739	0.25952	2.05554	0.0398273	0.999831
Rv2983	Rv2983	622.124	0.431021	1.34819	0.222824	1.93436	0.0530694	0.124627	Conserved hypothetical alanine rich protein	conserved hypotheticals	-0.285265	0.820591	0.284344	-1.00324	0.315746	0.999831
Rv2306B	Rv2306B	281.312	0.430923	1.3481	0.235802	1.82748	0.0676276	0.148868	Possible conserved membrane protein	cell wall and cell processes	0.0209831	1.01465	0.298613	0.0702686	0.94398	0.999831
Rv3579c	Rv3579c	10181.7	0.430607	1.3478	0.185366	2.32301	0.0201785	0.0569096	Possible tRNA/rRNA methyltransferase	intermediary metabolism and respiration	-0.35179	0.783611	0.246169	-1.42906	0.152988	0.999831
Rv2423	Rv2423	730.787	0.42937	1.34665	0.197689	2.17194	0.02986	0.0787583	Hypothetical protein	conserved hypotheticals	-0.0630518	0.957237	0.256784	-0.245544	0.806035	0.999831
Rv3044	fecB	9105.39	0.429236	1.34652	0.180779	2.37437	0.0175789	0.0510844	Probable FEIII-dicitrate-binding periplasmic lipoprotein FecB	cell wall and cell processes	-0.0745101	0.949665	0.240699	-0.309557	0.756898	0.999831
Rv2017	Rv2017	1963.63	0.429045	1.34634	0.194182	2.2095	0.02714	0.0727983	Transcriptional regulatory protein	regulatory proteins	0.157048	1.115	0.258784	0.60687	0.543937	0.999831
Rv3286c	sigF	6381.32	0.428051	1.34541	0.222818	1.92108	0.054722	0.127436	Alternative RNA polymerase sigma factor SigF	information pathways	0.00422661	1.00293	0.289248	0.0146124	0.988341	0.999831
Rv1061	Rv1061	2911.93	0.428019	1.34538	0.185603	2.3061	0.0211049	0.059157	Conserved protein	conserved hypotheticals	0.25249	1.19126	0.246795	1.02307	0.306273	0.999831
Rv0121c	Rv0121c	656.225	0.427047	1.34448	0.217583	1.96269	0.0496826	0.118363	Conserved protein	conserved hypotheticals	0.0430578	1.0303	0.279674	0.153957	0.877643	0.999831
MTB000054	G2	241.466	0.426952	1.34439	0.251869	1.69513	0.0900505	0.184959	Putative small regulatory RNA	stable RNAs	-0.406686	0.754354	0.303081	-1.34184	0.179648	0.999831
Rv1259	udgB	1742.78	0.426672	1.34413	0.186431	2.28863	0.0221009	0.0614047	Probable uracil DNA glycosylase, UdgB	information pathways	-0.0627871	0.957413	0.247511	-0.253674	0.799748	0.999831
Rv2620c	Rv2620c	7475.88	0.426109	1.34361	0.235482	1.80952	0.0703704	0.152779	Probable conserved transmembrane protein	cell wall and cell processes	0.598364	1.514	0.303988	1.96838	0.0490244	0.999831
Rv0672	fadE8	9045.42	0.424608	1.34221	0.176961	2.39945	0.0164198	0.0484003	Probable acyl-CoA dehydrogenase FadE8	lipid metabolism	0.365768	1.28857	0.23715	1.54235	0.122989	0.999831
Rv3697c	vapC48	2793.47	0.424589	1.34219	0.177824	2.38769	0.0169547	0.049661	Possible toxin VapC48. Contains PIN domain.	virulence, detoxification, adaptation	0.415104	1.33339	0.236475	1.75538	0.0791944	0.999831
Rv2255c	Rv2255c	5337.58	0.423405	1.34109	0.206652	2.04888	0.0404738	0.101357	Hypothetical protein	conserved hypotheticals	0.709253	1.63496	0.271773	2.60972	0.00906163	0.999831
Rv0770	Rv0770	2094.87	0.423246	1.34094	0.262043	1.61518	0.106272	0.211005	Probable dehydrogenase/reductase	intermediary metabolism and respiration	0.290604	1.22315	0.333073	0.872494	0.382939	0.999831
Rv2303c	Rv2303c	808.334	0.423114	1.34082	0.202363	2.09087	0.0365397	0.0930843	Probable antibiotic-resistance protein	virulence, detoxification, adaptation	0.389375	1.30983	0.266339	1.46195	0.143754	0.999831
Rv0737	Rv0737	445.72	0.422937	1.34065	0.216675	1.95194	0.0509457	0.120673	Possible transcriptional regulatory protein	regulatory proteins	-0.0506853	0.965478	0.278009	-0.182316	0.855335	0.999831
Rv0851c	Rv0851c	1117.14	0.422352	1.34011	0.194492	2.17156	0.0298886	0.0787833	Probable short-chain type dehydrogenase/reductase	intermediary metabolism and respiration	-0.00458386	0.996828	0.25468	-0.0179985	0.98564	0.999831
Rv2874	dipZ	808.789	0.422215	1.33998	0.199714	2.1141	0.0345066	0.0886819	Possible integral membrane C-type cytochrome biogenesis protein DipZ	intermediary metabolism and respiration	0.057986	1.04101	0.262948	0.220522	0.825464	0.999831
Rv0373c	Rv0373c	1128.12	0.421801	1.3396	0.190243	2.21717	0.0266113	0.0717363	Probable carbon monoxyde dehydrogenase (large chain)	intermediary metabolism and respiration	0.0367607	1.02581	0.251922	0.145921	0.883984	0.999831
Rv2917	Rv2917	856.064	0.4211	1.33895	0.198133	2.12534	0.0335579	0.0867317	Conserved hypothetical alanine and arginine rich protein	conserved hypotheticals	-0.0666496	0.954853	0.252765	-0.263682	0.792025	0.999831
Rv3092c	Rv3092c	15262.9	0.420911	1.33877	0.18258	2.30535	0.0211472	0.0591948	Probable conserved integral membrane protein	cell wall and cell processes	0.121021	1.0875	0.243064	0.4979	0.618555	0.999831
Rv2433c	Rv2433c	338.362	0.420759	1.33863	0.257495	1.63405	0.102248	0.204795	Hypothetical protein	conserved hypotheticals	0.0317142	1.02223	0.32049	0.0989554	0.921174	0.999831
Rv1409	ribG	7493.84	0.420572	1.33846	0.184207	2.28316	0.0224212	0.0619597	Probable bifunctional riboflavin biosynthesis protein RibG : diaminohydroxyphosphoribosylaminopyrimidine deaminase (riboflavin-specific deaminase) + 5-amino-6-(5-phosphoribosylamino) uracil reductase (HTP reductase)	intermediary metabolism and respiration	0.0271932	1.01903	0.24482	0.111074	0.911557	0.999831
Rv1497	lipL	14493.6	0.420411	1.33831	0.182129	2.30831	0.0209819	0.0588924	Probable esterase LipL	intermediary metabolism and respiration	0.0283105	1.01982	0.242536	0.116727	0.907076	0.999831
Rv3371	Rv3371	3398.68	0.419028	1.33703	0.207676	2.0177	0.0436228	0.107993	Possible triacylglycerol synthase (diacylglycerol acyltransferase)	lipid metabolism	0.185787	1.13744	0.274592	0.676592	0.498665	0.999831
Rv1933c	fadE18	124.132	0.418947	1.33695	0.299046	1.40095	0.16123	0.290653	Probable acyl-CoA dehydrogenase FadE18	lipid metabolism	-0.0286211	0.980357	0.362584	-0.0789364	0.937083	0.999831
Rv0811c	Rv0811c	11273.9	0.418778	1.33679	0.182027	2.30063	0.0214125	0.0597341	Conserved protein	conserved hypotheticals	0.269732	1.20558	0.242642	1.11165	0.26629	0.999831
Rv0816c	thiX	474.22	0.418755	1.33677	0.221837	1.88767	0.0590702	0.134457	Probable thioredoxin ThiX	intermediary metabolism and respiration	0.000179258	1.00012	0.285822	0.000627166	0.9995	0.999831
Rv2262c	Rv2262c	908.596	0.41749	1.3356	0.20516	2.03495	0.0418562	0.104311	Conserved hypothetical protein	lipid metabolism	-0.121695	0.919107	0.269266	-0.451951	0.651304	0.999831
Rv2788	sirR	5027.83	0.416561	1.33474	0.177721	2.34391	0.0190829	0.0547204	Probable transcriptional repressor SirR	regulatory proteins	0.230706	1.17341	0.237106	0.973007	0.33055	0.999831
Rv0076c	Rv0076c	329.105	0.416546	1.33473	0.271714	1.53303	0.125269	0.238917	Probable membrane protein	cell wall and cell processes	0.0126334	1.0088	0.334737	0.0377412	0.969894	0.999831
Rv3349c	Rv3349c	300.451	0.416283	1.33449	0.258577	1.6099	0.10742	0.212769	Probable transposase	insertion seqs and phages	-0.426243	0.744197	0.32122	-1.32695	0.184526	0.999831
Rv0127	mak	8349.74	0.414921	1.33323	0.181773	2.28264	0.0224517	0.0620023	Maltokinase Mak	virulence, detoxification, adaptation	0.181814	1.13431	0.242321	0.750302	0.453073	0.999831
Rv0400c	fadE7	8010.33	0.414729	1.33305	0.172564	2.40333	0.0162465	0.048028	Acyl-CoA dehydrogenase FadE7	lipid metabolism	0.421895	1.33969	0.231226	1.8246	0.0680611	0.999831
Rv1322	Rv1322	1375.22	0.414326	1.33268	0.188107	2.20261	0.0276224	0.0737631	Conserved hypothetical protein	conserved hypotheticals	-0.33459	0.793009	0.247017	-1.35452	0.175569	0.999831
Rv1671	Rv1671	501.825	0.41404	1.33241	0.226978	1.82414	0.0681311	0.149496	Probable membrane protein	cell wall and cell processes	0.484284	1.39889	0.294043	1.64698	0.0995613	0.999831
Rv1416	ribH	7238.8	0.414005	1.33238	0.181198	2.28482	0.0223235	0.0617726	Probable riboflavin synthase beta chain RibH (6,7-dimethyl-8-ribityllumazine synthase) (DMRL synthase) (lumazine synthase)	intermediary metabolism and respiration	0.134478	1.0977	0.241526	0.556785	0.577674	0.999831
Rv0365c	Rv0365c	3656.34	0.411955	1.33049	0.193271	2.13149	0.033049	0.0857399	Conserved protein	conserved hypotheticals	0.0754889	1.05372	0.255385	0.295589	0.767544	0.999831
Rv3192	Rv3192	62.3604	0.41179	1.33034	0.372666	1.10498	0.269167	0.421483	Conserved hypothetical alanine and proline-rich protein	conserved hypotheticals	0.0900221	1.06439	0.416705	0.216033	0.828962	0.999831
Rv2614A	Rv2614A	37.014	0.411549	1.33011	0.471332	0.873163	0.382574	0.537085	Conserved hypothetical protein	conserved hypotheticals	-0.287076	0.819562	0.50366	-0.569979	0.568692	0.999831
Rv0793	Rv0793	418.878	0.41094	1.32955	0.247423	1.66088	0.0967382	0.196148	Possible monooxygenase	intermediary metabolism and respiration	-0.216122	0.860876	0.326141	-0.662663	0.507546	0.999831
Rv0145	Rv0145	33887.2	0.410594	1.32923	0.17523	2.34317	0.0191206	0.0547903	Possible S-adenosylmethionine-dependent methyltransferase	lipid metabolism	0.135852	1.09874	0.234487	0.579356	0.562349	0.999831
Rv1123c	bpoB	4888.92	0.410254	1.32892	0.193552	2.11961	0.0340391	0.0876996	Possible peroxidase BpoB (non-haem peroxidase)	virulence, detoxification, adaptation	-0.0491517	0.966504	0.255511	-0.192366	0.847455	0.999831
Rv0631c	recC	1875.16	0.410034	1.32872	0.190445	2.15303	0.0313163	0.0818642	Probable exonuclease V (gamma chain) RecC (exodeoxyribonuclease V gamma chain)(exodeoxyribonuclease V polypeptide)	information pathways	-0.463431	0.72526	0.250643	-1.84897	0.0644622	0.999831
Rv3174	Rv3174	221.848	0.409116	1.32787	0.248917	1.64359	0.100262	0.20158	Probable short-chain dehydrogenase/reductase	intermediary metabolism and respiration	0.477157	1.392	0.314896	1.51529	0.1297	0.999831
Rv3367	PE_PGRS51	2817.05	0.409102	1.32786	0.179741	2.27606	0.0228423	0.0629963	PE-PGRS family protein PE_PGRS51	PE/PPE	-0.0564753	0.961611	0.239081	-0.236218	0.813263	0.999831
Rv2836c	dinF	3754.8	0.409046	1.32781	0.212758	1.92258	0.0545324	0.127118	Possible DNA-damage-inducible protein F DinF	information pathways	-0.112651	0.924887	0.277513	-0.405931	0.684793	0.999831
Rv3209	Rv3209	5849.77	0.408787	1.32757	0.174888	2.33742	0.0194171	0.0553697	Conserved hypothetical threonine and proline rich protein	conserved hypotheticals	-0.0182041	0.987461	0.233534	-0.0779506	0.937867	0.999831
Rv1286	cysN	8211.98	0.408491	1.3273	0.203215	2.01014	0.0444161	0.10943	Probable bifunctional enzyme CysN/CysC: sulfate adenyltransferase (subunit 1) + adenylylsulfate kinase	intermediary metabolism and respiration	-0.029781	0.979569	0.268322	-0.11099	0.911624	0.999831
Rv0658c	Rv0658c	4953.97	0.407474	1.32636	0.179641	2.26826	0.0233131	0.0641657	Probable conserved integral membrane protein	cell wall and cell processes	0.235558	1.17736	0.241479	0.975481	0.329322	0.999831
Rv3368c	Rv3368c	973.532	0.407411	1.3263	0.209735	1.9425	0.0520764	0.122645	Possible oxidoreductase	intermediary metabolism and respiration	0.293776	1.22584	0.270984	1.08411	0.278317	0.999831
Rv2863	vapC23	28.5536	0.4071	1.32602	0.572462	0.711138	0.476998	0.629063	Possible toxin VapC23	virulence, detoxification, adaptation	0.0184549	1.01287	0.595591	0.0309859	0.975281	0.999831
Rv1940	ribA1	774.838	0.407026	1.32595	0.204494	1.99041	0.0465458	0.113386	Probable riboflavin biosynthesis protein RibA1 (GTP cyclohydrolase II)	intermediary metabolism and respiration	0.257814	1.19567	0.267682	0.963135	0.33548	0.999831
Rv2838c	rbfA	9588.77	0.407013	1.32594	0.185172	2.19803	0.0279471	0.0744291	Probable ribosome-binding factor a RbfA (P15B protein)	information pathways	-0.171079	0.888178	0.24622	-0.694821	0.487167	0.999831
Rv0382c	pyrE	8811.53	0.406367	1.32534	0.188534	2.15541	0.03113	0.081429	Probable orotate phosphoribosyltransferase PyrE (OPRT) (oprtase)	intermediary metabolism and respiration	0.0402343	1.02828	0.250292	0.160749	0.872291	0.999831
Rv3137	Rv3137	6214.76	0.405967	1.32498	0.192528	2.10861	0.0349785	0.0896147	Probable monophosphatase	intermediary metabolism and respiration	0.0297353	1.02082	0.254647	0.116771	0.907042	0.999831
Rv1693	Rv1693	3817.59	0.40563	1.32467	0.186478	2.17521	0.0296142	0.0782606	Conserved hypothetical protein	conserved hypotheticals	0.116441	1.08406	0.247213	0.471015	0.63763	0.999831
Rv3219	whiB1	67659.3	0.405515	1.32456	0.221343	1.83206	0.066942	0.147754	Transcriptional regulatory protein WhiB-like WhiB1. Contains [4FE-4S]2+ cluster.	regulatory proteins	-0.153298	0.899192	0.286967	-0.534202	0.593202	0.999831
Rv3864	espE	15950.8	0.405399	1.32445	0.171651	2.36176	0.0181885	0.0524483	ESX-1 secretion-associated protein EspE	cell wall and cell processes	0.23755	1.17899	0.230289	1.03153	0.302292	0.999831
Rv0830	Rv0830	1930.02	0.405137	1.32421	0.207142	1.95584	0.0504842	0.119925	Possible S-adenosylmethionine-dependent methyltransferase	lipid metabolism	0.342387	1.26785	0.271627	1.2605	0.207488	0.999831
Rv2781c	Rv2781c	7033.26	0.404556	1.32368	0.197099	2.05255	0.0401161	0.100707	Possible alanine rich oxidoreductase	intermediary metabolism and respiration	-0.0472387	0.967787	0.259836	-0.181802	0.855738	0.999831
Rv1861	Rv1861	1895.58	0.403515	1.32273	0.181523	2.22295	0.0262194	0.0707906	Probable conserved transmembrane protein	cell wall and cell processes	0.0206678	1.01443	0.242016	0.0853983	0.931945	0.999831
Rv0958	Rv0958	5375	0.40338	1.3226	0.185694	2.17229	0.029834	0.0787404	Possible magnesium chelatase	intermediary metabolism and respiration	-0.0836035	0.943698	0.246497	-0.339166	0.734485	0.999831
Rv1212c	glgA	1382.87	0.403076	1.32232	0.200662	2.00873	0.0445659	0.109668	Putative glycosyl transferase GlgA	intermediary metabolism and respiration	0.128812	1.09339	0.262725	0.490291	0.623928	0.999831
Rv2011c	Rv2011c	559.981	0.402079	1.32141	0.288842	1.39204	0.16391	0.293854	Conserved hypothetical protein, probable transcription repressor.	regulatory proteins	0.164742	1.12097	0.357995	0.46018	0.645387	0.999831
Rv2173	idsA2	3178.71	0.401016	1.32044	0.188029	2.13273	0.0329465	0.0855279	Probable geranylgeranyl pyrophosphate synthetase IdsA2 (ggppsase) (GGPP synthetase) (geranylgeranyl diphosphate synthase)	lipid metabolism	-0.0890763	0.940124	0.248888	-0.357897	0.72042	0.999831
Rv0661c	vapC7	282.132	0.400372	1.31985	0.242461	1.65129	0.0986802	0.199299	Possible toxin VapC7	virulence, detoxification, adaptation	-0.0228393	0.984294	0.295978	-0.0771656	0.938492	0.999831
Rv0903c	prrA	12071.5	0.39961	1.31915	0.17248	2.31685	0.0205119	0.0576519	Two component response transcriptional regulatory protein PrrA	regulatory proteins	0.397123	1.31688	0.23108	1.71856	0.0856951	0.999831
Rv1290A	Rv1290A	68.1614	0.399343	1.31891	0.349373	1.14303	0.253027	0.404685	Hypothetical protein	conserved hypotheticals	-0.0820575	0.944709	0.411398	-0.19946	0.841903	0.999831
Rv0832	PE_PGRS12	1708.88	0.398746	1.31836	0.218921	1.82142	0.068543	0.150159	PE-PGRS family protein PE_PGRS12	PE/PPE	-0.286273	0.820017	0.282756	-1.01244	0.311328	0.999831
Rv2533c	nusB	5728.87	0.398354	1.318	0.180046	2.21251	0.0269316	0.0723808	N utilization substance protein NusB (NusB protein)	information pathways	-0.228175	0.853714	0.239926	-0.951021	0.341594	0.999831
Rv0064	Rv0064	21615	0.398058	1.31773	0.21026	1.89317	0.0583351	0.133189	Probable conserved transmembrane protein	cell wall and cell processes	0.303002	1.23371	0.274967	1.10196	0.270481	0.999831
Rv0802c	Rv0802c	1306.88	0.397943	1.31763	0.202053	1.9695	0.0488956	0.117372	Possible succinyltransferase in the GCN5-related N-acetyltransferase family	intermediary metabolism and respiration	0.311421	1.24093	0.264667	1.17665	0.239335	0.999831
Rv2231A	vapC16	110.775	0.396665	1.31646	0.311467	1.27354	0.202828	0.343363	Possible toxin VapC16	virulence, detoxification, adaptation	0.223434	1.16751	0.375695	0.594724	0.552028	0.999831
Rv3651	Rv3651	4804.71	0.396118	1.31596	0.184423	2.14788	0.0317237	0.0827714	Conserved hypothetical protein	conserved hypotheticals	-0.110515	0.926257	0.24467	-0.45169	0.651492	0.999831
Rv0303	Rv0303	2986.47	0.396077	1.31592	0.178128	2.22356	0.0261784	0.0707263	Probable dehydrogenase/reductase	intermediary metabolism and respiration	-0.260904	0.834565	0.238154	-1.09553	0.273285	0.999831
Rv1086	Rv1086	6560.37	0.395886	1.31575	0.186719	2.12022	0.0339878	0.0876559	Short (C15) chain Z-isoprenyl diphosphate synthase (Z-FPP synthase) (Z-farnesyl diphosphate synthase) (Z-FPP synthetase) (Z-farnesyl diphosphate synthetase) (geranyltranstransferase) (farnesyl pyrophosphate synthetase)	cell wall and cell processes	0.271449	1.20702	0.248128	1.09399	0.27396	0.999831
Rv1378c	Rv1378c	5387.31	0.394389	1.31439	0.176589	2.23337	0.0255242	0.0691865	Conserved hypothetical protein	conserved hypotheticals	-0.205324	0.867344	0.235801	-0.87075	0.383891	0.999831
Rv1379	pyrR	5437.4	0.392179	1.31237	0.182917	2.14402	0.0320311	0.0834675	Probable pyrimidine operon regulatory protein PyrR	regulatory proteins	0.21545	1.16107	0.242557	0.888246	0.374409	0.999831
Rv1401	Rv1401	2353.93	0.391462	1.31172	0.221761	1.76524	0.0775233	0.164572	Possible membrane protein	cell wall and cell processes	0.167339	1.12299	0.287134	0.582792	0.560033	0.999831
Rv3771c	Rv3771c	1088.2	0.391083	1.31138	0.18803	2.07989	0.0375354	0.0952164	Conserved hypothetical protein	conserved hypotheticals	0.0728418	1.05179	0.247944	0.293783	0.768924	0.999831
Rv1670	Rv1670	1037.25	0.391037	1.31134	0.208796	1.87282	0.0610934	0.138259	Conserved hypothetical protein	conserved hypotheticals	0.32743	1.25478	0.273408	1.19759	0.231077	0.999831
Rv1804c	Rv1804c	225.033	0.390864	1.31118	0.296953	1.31625	0.188091	0.324234	Conserved protein	conserved hypotheticals	0.416426	1.33462	0.357353	1.16531	0.243895	0.999831
Rv2678c	hemE	7100.17	0.390743	1.31107	0.185917	2.10171	0.035579	0.0909832	Probable uroporphyrinogen decarboxylase HemE (uroporphyrinogen III decarboxylase) (URO-D) (UPD)	intermediary metabolism and respiration	0.170672	1.12558	0.246818	0.691491	0.489257	0.999831
Rv1443c	Rv1443c	4430.54	0.389891	1.31029	0.189719	2.0551	0.0398697	0.100272	Unknown protein	conserved hypotheticals	0.155927	1.11414	0.251183	0.620773	0.534749	0.999831
Rv0555	menD	13354.3	0.389715	1.31013	0.176571	2.20713	0.0273053	0.0731075	Probable bifunctional menaquinone biosynthesis protein MenD : 2-succinyl-6-hydroxy-2,4-cyclohexadiene-1-carboxylate synthase (SHCHC synthase) + 2-oxoglutarate decarboxylase (alpha- ketoglutarate decarboxylase) (KDC)	intermediary metabolism and respiration	-0.148033	0.90248	0.235877	-0.627583	0.530277	0.999831
Rv0533c	fabH	6668.79	0.38903	1.30951	0.213	1.82644	0.0677847	0.149095	3-oxoacyl-[acyl-carrier-protein] synthase III FabH (beta-ketoacyl-ACP synthase III) (KAS III)	lipid metabolism	-0.117787	0.921601	0.277447	-0.424536	0.671175	0.999831
Rv3337	Rv3337	3166.6	0.38886	1.30936	0.180321	2.15649	0.0310456	0.0812907	Conserved hypothetical protein	conserved hypotheticals	0.335833	1.26211	0.241384	1.39128	0.16414	0.999831
Rv3039c	echA17	2257.05	0.388531	1.30906	0.187872	2.06806	0.0386344	0.0974032	Probable enoyl-CoA hydratase EchA17 (crotonase) (unsatured acyl-CoA hydratase) (enoyl hydrase)	lipid metabolism	-0.359805	0.77927	0.247829	-1.45182	0.14655	0.999831
Rv1014c	pth	2441.12	0.388522	1.30905	0.182301	2.1312	0.0330723	0.0857461	Probable peptidyl-tRNA hydrolase Pth	intermediary metabolism and respiration	0.0753918	1.05365	0.242163	0.311327	0.755552	0.999831
Rv3386	Rv3386	804.088	0.38811	1.30868	0.199744	1.94304	0.0520118	0.122563	Possible transposase	insertion seqs and phages	0.162896	1.11953	0.259726	0.627184	0.530539	0.999831
Rv2443	dctA	2842.9	0.387501	1.30813	0.176011	2.20157	0.0276958	0.0739033	Probable C4-dicarboxylate-transport transmembrane protein DctA	cell wall and cell processes	0.136522	1.09925	0.234529	0.582113	0.560491	0.999831
MTB000039	gluU	1210.97	0.387381	1.30802	0.239098	1.62018	0.105194	0.209269	tRNA-Glu (CTC)	stable RNAs	0.180188	1.13303	0.30377	0.593172	0.553066	0.999831
Rv0750	Rv0750	1332.34	0.386656	1.30736	0.217135	1.78071	0.0749591	0.16037	Conserved hypothetical protein	conserved hypotheticals	0.180197	1.13304	0.281127	0.640981	0.521535	0.999831
Rv1276c	Rv1276c	355.726	0.386588	1.3073	0.234492	1.64862	0.0992257	0.199812	Conserved hypothetical protein	conserved hypotheticals	-0.0728515	0.950757	0.293272	-0.24841	0.803817	0.999831
Rv0369c	Rv0369c	406.871	0.385751	1.30654	0.217262	1.77551	0.0758136	0.161694	Possible membrane oxidoreductase	intermediary metabolism and respiration	-0.0175986	0.987876	0.280361	-0.0627712	0.949949	0.999831
Rv2284	lipM	2985.19	0.3848	1.30568	0.193942	1.98409	0.0472453	0.114577	Probable esterase LipM	intermediary metabolism and respiration	0.320623	1.24887	0.25526	1.25606	0.209093	0.999831
Rv0763c	Rv0763c	954.966	0.384023	1.30498	0.263195	1.45908	0.144543	0.266769	Possible ferredoxin	intermediary metabolism and respiration	0.11448	1.08258	0.333221	0.343556	0.73118	0.999831
Rv2934	ppsD	20597.4	0.382454	1.30356	0.199823	1.91396	0.0556247	0.128848	Phenolpthiocerol synthesis type-I polyketide synthase PpsD	lipid metabolism	0.00114473	1.00079	0.262843	0.00435517	0.996525	0.999831
Rv3035	Rv3035	3815.63	0.381625	1.30281	0.176978	2.15634	0.0310573	0.0812907	Conserved protein	conserved hypotheticals	0.147154	1.10738	0.235928	0.623722	0.53281	0.999831
Rv0448c	Rv0448c	215.114	0.380865	1.30212	0.244746	1.55616	0.119669	0.23059	Conserved hypothetical protein	conserved hypotheticals	-0.174952	0.885797	0.318394	-0.549483	0.582674	0.999831
Rv1496	Rv1496	3588.29	0.380674	1.30195	0.185946	2.04723	0.0406354	0.1017	Possible transport system kinase	cell wall and cell processes	-0.0908121	0.938994	0.246969	-0.367706	0.713092	0.999831
Rv2811	Rv2811	190.751	0.379631	1.30101	0.263626	1.44004	0.149857	0.274482	Conserved hypothetical protein	conserved hypotheticals	-0.195378	0.873344	0.331723	-0.588979	0.555875	0.999831
Rv2166c	Rv2166c	14554	0.379628	1.30101	0.226011	1.67969	0.093018	0.190483	Conserved protein	conserved hypotheticals	-0.0910606	0.938832	0.291932	-0.311924	0.755098	0.999831
Rv1795	eccD5	15725	0.379496	1.30089	0.183106	2.07255	0.0382146	0.0964859	ESX conserved component EccD5. ESX-5 type VII secretion system protein. Probable membrane protein.	cell wall and cell processes	0.236634	1.17824	0.243747	0.970818	0.331639	0.999831
Rv1811	mgtC	3216.23	0.379441	1.30084	0.190839	1.98827	0.0467813	0.113758	Possible Mg2+ transport P-type ATPase C MgtC	cell wall and cell processes	0.394047	1.31407	0.253498	1.55444	0.120079	0.999831
Rv1452c	PE_PGRS28	244.341	0.379138	1.30056	0.26858	1.41164	0.158056	0.286437	PE-PGRS family protein PE_PGRS28	PE/PPE	-0.447738	0.733192	0.328644	-1.36238	0.173078	0.999831
Rv3830c	Rv3830c	518.1	0.378247	1.29976	0.241412	1.56681	0.117159	0.227351	Transcriptional regulatory protein (probably TetR-family)	regulatory proteins	0.0662017	1.04696	0.310657	0.213102	0.831247	0.999831
Rv1803c	PE_PGRS32	936.762	0.377116	1.29874	0.191302	1.97131	0.0486883	0.116943	PE-PGRS family protein PE_PGRS32	PE/PPE	-0.110537	0.926243	0.251455	-0.43959	0.660234	0.999831
Rv2256c	Rv2256c	41688	0.376659	1.29833	0.191505	1.96683	0.0492023	0.117673	Conserved hypothetical protein	conserved hypotheticals	0.0896568	1.06412	0.253619	0.35351	0.723706	0.999831
Rv1568	bioA	4263.11	0.376596	1.29827	0.188306	1.99991	0.04551	0.111391	Adenosylmethionine-8-amino-7-oxononanoate aminotransferase BioA	intermediary metabolism and respiration	-0.134597	0.910924	0.249464	-0.539546	0.58951	0.999831
Rv3177	Rv3177	107.172	0.376499	1.29819	0.307742	1.22342	0.22117	0.365976	Possible peroxidase (non-haem peroxidase)	virulence, detoxification, adaptation	0.0487598	1.03438	0.366384	0.133084	0.894127	0.999831
Rv0201c	Rv0201c	5581.84	0.376475	1.29817	0.177858	2.11672	0.034284	0.0881649	Conserved protein	conserved hypotheticals	0.0592606	1.04193	0.237416	0.249607	0.802892	0.999831
Rv1219c	Rv1219c	1278.42	0.376316	1.29802	0.201287	1.86955	0.0615465	0.139207	Probable transcriptional regulatory protein	regulatory proteins	-0.0341904	0.97658	0.265332	-0.128859	0.897469	0.999831
MTB000066	mcr5	82.7791	0.376018	1.29775	0.348824	1.07796	0.281052	0.434305	Fragment of putative small regulatory RNA	stable RNAs	0.398705	1.31832	0.418731	0.952175	0.341008	0.999831
Rv0358	Rv0358	869.591	0.375809	1.29757	0.203545	1.84632	0.0648457	0.144899	Conserved protein	conserved hypotheticals	-0.242466	0.845299	0.263057	-0.921724	0.356673	0.999831
Rv2461c	clpP1	13995	0.375794	1.29755	0.191312	1.9643	0.0494951	0.118122	Probable ATP-dependent CLP protease proteolytic subunit 1 ClpP1 (endopeptidase CLP)	intermediary metabolism and respiration	0.194523	1.14435	0.253313	0.767914	0.442538	0.999831
Rv2955c	Rv2955c	2955.89	0.375727	1.29749	0.194852	1.92827	0.0538212	0.125889	Conserved protein	conserved hypotheticals	-0.297188	0.813837	0.256461	-1.1588	0.246537	0.999831
Rv2231B	vapB16	527.198	0.375646	1.29742	0.212128	1.77084	0.0765873	0.163175	Possible antitoxin VapB16	virulence, detoxification, adaptation	0.0440612	1.03101	0.273123	0.161324	0.871838	0.999831
Rv2111c	pup	15598	0.37542	1.29722	0.214739	1.74826	0.0804193	0.169408	Prokaryotic ubiquitin-like protein Pup	intermediary metabolism and respiration	-0.0595357	0.959573	0.279665	-0.212882	0.831419	0.999831
Rv0727c	fucA	169.402	0.375322	1.29713	0.272801	1.37581	0.168881	0.300202	Possible L-fuculose phosphate aldolase FucA (L-fuculose-1-phosphate aldolase)	intermediary metabolism and respiration	-0.0657299	0.955462	0.3295	-0.199484	0.841884	0.999831
Rv2563	Rv2563	3109.93	0.375248	1.29706	0.202127	1.8565	0.0633824	0.142576	Probable glutamine-transport transmembrane protein ABC transporter	cell wall and cell processes	0.124705	1.09028	0.264579	0.471334	0.637402	0.999831
Rv0561c	Rv0561c	2083.05	0.375062	1.2969	0.180983	2.07235	0.0382324	0.0964859	Possible oxidoreductase	intermediary metabolism and respiration	0.0888749	1.06354	0.240397	0.3697	0.711606	0.999831
Rv1008	tatD	579.336	0.374632	1.29651	0.214507	1.74648	0.0807278	0.169797	Probable deoxyribonuclease TatD (YJJV protein)	cell wall and cell processes	0.224143	1.16808	0.274196	0.817456	0.413668	0.999831
Rv1315	murA	7510.26	0.374613	1.29649	0.196376	1.90763	0.0564394	0.130163	Probable UDP-N-acetylglucosamine 1-carboxyvinyltransferase MurA	cell wall and cell processes	0.0890283	1.06365	0.258954	0.3438	0.730997	0.999831
MTB000005	tyrT	85.5971	0.373677	1.29565	0.369404	1.01157	0.311746	0.466994	tRNA-Tyr (GTA)	stable RNAs	0.130876	1.09496	0.390017	0.335566	0.737198	0.999831
Rv2045c	lipT	3653.34	0.373517	1.29551	0.176815	2.11247	0.0346463	0.0889297	Carboxylesterase LipT	intermediary metabolism and respiration	0.202601	1.15077	0.236149	0.857938	0.390927	0.999831
Rv2850c	Rv2850c	9537.42	0.373261	1.29528	0.170732	2.18624	0.0287983	0.0762516	Possible magnesium chelatase	intermediary metabolism and respiration	-0.138423	0.908512	0.228914	-0.604692	0.545384	0.999831
Rv1117	Rv1117	5514.33	0.371028	1.29327	0.178648	2.07687	0.0378136	0.0956858	Conserved protein	conserved hypotheticals	-0.16783	0.89018	0.23837	-0.704075	0.481386	0.999831
Rv0548c	menB	9992.86	0.370938	1.29319	0.184903	2.00612	0.0448429	0.110086	Naphthoate synthase MenB (dihydroxynaphthoic acid synthetase) (DHNA synthetase)	intermediary metabolism and respiration	0.137364	1.09989	0.245756	0.558943	0.5762	0.999831
Rv2322c	rocD1	1386.15	0.37026	1.29259	0.202082	1.83223	0.0669177	0.147754	Probable ornithine aminotransferase (N-terminus part) RocD1 (ornithine--oxo-acid aminotransferase)	intermediary metabolism and respiration	0.198833	1.14777	0.267278	0.743921	0.456924	0.999831
Rv3179	Rv3179	1464.09	0.370182	1.29252	0.194334	1.90488	0.0567962	0.130546	Conserved protein	conserved hypotheticals	-0.0104261	0.992799	0.255063	-0.0408764	0.967394	0.999831
Rv2749	Rv2749	2743.15	0.36945	1.29186	0.178948	2.06456	0.0389644	0.0981149	Conserved protein	conserved hypotheticals	0.134725	1.09788	0.237783	0.56659	0.570993	0.999831
Rv0257	Rv0257	957.199	0.369238	1.29167	0.194463	1.89876	0.0575965	0.131943	Conserved hypothetical protein	conserved hypotheticals	0.559901	1.47417	0.256799	2.18031	0.0292348	0.999831
Rv3792	aftA	5000.76	0.369207	1.29164	0.194678	1.8965	0.0578942	0.132477	Arabinofuranosyltransferase AftA	cell wall and cell processes	-0.0350335	0.976009	0.256567	-0.136547	0.891389	0.999831
Rv0160c	PE4	259.059	0.368959	1.29142	0.240269	1.53561	0.124635	0.238022	PE family protein PE4	PE/PPE	-0.29247	0.816503	0.298503	-0.979787	0.327191	0.999831
Rv2427c	proA	8115.93	0.368921	1.29139	0.178783	2.06351	0.0390637	0.0983048	Probable gamma-glutamyl phosphate reductase protein ProA (GPR) (glutamate-5-semialdehyde dehydrogenase) (glutamyl-gamma-semialdehyde dehydrogenase)	intermediary metabolism and respiration	-0.34875	0.785264	0.2382	-1.46411	0.143165	0.999831
Rv2020c	Rv2020c	1060.34	0.368808	1.29129	0.19803	1.86239	0.0625482	0.141163	Conserved hypothetical protein	conserved hypotheticals	0.213784	1.15973	0.262225	0.815269	0.414919	0.999831
Rv0800	pepC	1936.63	0.368584	1.29109	0.198854	1.85354	0.0638051	0.143291	Probable aminopeptidase PepC	intermediary metabolism and respiration	0.0679663	1.04824	0.260329	0.261078	0.794032	0.999831
Rv2463	lipP	4204.58	0.368374	1.2909	0.227869	1.6166	0.105964	0.210597	Probable esterase/lipase LipP	intermediary metabolism and respiration	-0.0592749	0.959746	0.243096	-0.243833	0.80736	0.999831
Rv0739	Rv0739	778.902	0.367613	1.29022	0.19853	1.85167	0.0640727	0.143447	Conserved hypothetical protein	conserved hypotheticals	-0.279868	0.823667	0.259959	-1.07658	0.281666	0.999831
Rv0386	Rv0386	4522.04	0.367279	1.28992	0.181027	2.02886	0.0424721	0.105606	Probable transcriptional regulatory protein (probably LuxR/UhpA-family)	regulatory proteins	-0.0208352	0.985662	0.240426	-0.0866593	0.930942	0.999831
Rv3844	Rv3844	1304.54	0.366976	1.28965	0.185561	1.97765	0.047968	0.11589	Possible transposase	insertion seqs and phages	0.229041	1.17206	0.247316	0.926107	0.35439	0.999831
Rv2059	Rv2059	1388.85	0.366944	1.28962	0.188122	1.95056	0.0511088	0.120793	Conserved hypothetical protein	conserved hypotheticals	-0.289458	0.818209	0.249898	-1.1583	0.246741	0.999831
Rv1389	gmk	38799.2	0.365662	1.28847	0.181335	2.0165	0.043748	0.108238	Probable guanylate kinase Gmk	intermediary metabolism and respiration	-0.324009	0.798847	0.241615	-1.34101	0.179916	0.999831
Rv1226c	Rv1226c	4046.59	0.364825	1.28773	0.178921	2.03903	0.0414468	0.103353	Probable transmembrane protein	cell wall and cell processes	0.220135	1.16484	0.238968	0.921189	0.356952	0.999831
Rv1402	priA	3108.89	0.364237	1.2872	0.208812	1.74433	0.081102	0.170323	Putative primosomal protein N' PriA (replication factor Y)	information pathways	-0.0969094	0.935034	0.27273	-0.355331	0.722342	0.999831
Rv1403c	Rv1403c	934.864	0.363197	1.28627	0.568495	0.638875	0.522905	0.66693	Putative methyltransferase	intermediary metabolism and respiration	0.518399	1.43237	0.60091	0.862691	0.388307	0.999831
Rv1053c	Rv1053c	9.36839	0.362854	1.28597	0.835329	0.434384	0.664009	0.784374	Hypothetical protein	conserved hypotheticals	0.346443	1.27142	0.844566	0.410202	0.681658	0.999831
Rv2515c	Rv2515c	2189.29	0.362074	1.28527	0.20584	1.75901	0.0785763	0.166292	Conserved hypothetical protein	conserved hypotheticals	0.240397	1.18132	0.272057	0.883629	0.376897	0.999831
Rv3531c	Rv3531c	3953.29	0.361323	1.2846	0.219129	1.64891	0.0991667	0.199791	Hypothetical protein	conserved hypotheticals	0.266718	1.20307	0.286695	0.930317	0.352207	0.999831
Rv1032c	trcS	1354.7	0.360801	1.28414	0.186269	1.93699	0.0527464	0.123939	Two component sensor histidine kinase TrcS	regulatory proteins	-0.115936	0.922783	0.245134	-0.472952	0.636248	0.999831
Rv0008c	Rv0008c	825.268	0.360745	1.28409	0.202316	1.78308	0.0745732	0.159794	Possible membrane protein	cell wall and cell processes	-0.457536	0.728229	0.26314	-1.73876	0.0820776	0.999831
Rv1667c	Rv1667c	1115.06	0.359591	1.28306	0.19571	1.83737	0.0661558	0.146648	Probable second part of macrolide-transport ATP-binding protein ABC transporter	cell wall and cell processes	0.155968	1.11417	0.256522	0.608011	0.54318	0.999831
Rv1590	Rv1590	3885.75	0.359007	1.28254	0.191512	1.87459	0.0608487	0.138009	Conserved hypothetical protein	conserved hypotheticals	0.151192	1.11049	0.252893	0.597849	0.549941	0.999831
Rv1814	erg3	1989.31	0.358596	1.28218	0.18667	1.92101	0.0547304	0.127436	Membrane-bound C-5 sterol desaturase Erg3 (sterol-C5-desaturase)	lipid metabolism	0.115118	1.08306	0.247071	0.46593	0.641266	0.999831
Rv1083	Rv1083	2625.7	0.358583	1.28217	0.180218	1.98972	0.0466214	0.113503	Conserved hypothetical protein	conserved hypotheticals	-0.0295915	0.979698	0.240142	-0.123225	0.901929	0.999831
Rv0469	umaA	12978.6	0.35817	1.2818	0.170206	2.10433	0.0353496	0.0904528	Possible mycolic acid synthase UmaA	lipid metabolism	-0.116197	0.922616	0.22837	-0.508811	0.610885	0.999831
Rv3226c	Rv3226c	1358.04	0.357974	1.28162	0.190663	1.87752	0.0604465	0.137191	Conserved hypothetical protein	conserved hypotheticals	0.0821296	1.05858	0.251887	0.326057	0.744381	0.999831
Rv0898c	Rv0898c	5865.19	0.357343	1.28106	0.208411	1.71461	0.0864176	0.178796	Conserved hypothetical protein	conserved hypotheticals	0.165061	1.12121	0.27307	0.604464	0.545535	0.999831
Rv0862c	Rv0862c	3125.1	0.357245	1.28098	0.191969	1.86096	0.0627502	0.141308	Conserved protein	conserved hypotheticals	-0.174257	0.886224	0.253207	-0.688199	0.491328	0.999831
Rv0980c	PE_PGRS18	390.474	0.356383	1.28021	0.224264	1.58912	0.112033	0.219685	PE-PGRS family protein PE_PGRS18	PE/PPE	-0.46011	0.726931	0.280851	-1.63827	0.101366	0.999831
Rv3348	Rv3348	1319.42	0.355359	1.2793	0.184809	1.92284	0.0544999	0.127115	Probable transposase	insertion seqs and phages	0.215098	1.16078	0.246458	0.872758	0.382795	0.999831
Rv0747	PE_PGRS10	2426.48	0.353877	1.27799	0.234522	1.50893	0.131317	0.247128	PE-PGRS family protein PE_PGRS10	PE/PPE	-0.364946	0.776498	0.300943	-1.21267	0.225254	0.999831
Rv0146	Rv0146	8697.17	0.351995	1.27632	0.178776	1.96892	0.0489627	0.117428	Possible S-adenosylmethionine-dependent methyltransferase	lipid metabolism	0.0844721	1.0603	0.238948	0.353516	0.723702	0.999831
Rv0853c	pdc	2876.78	0.351768	1.27612	0.178295	1.97295	0.0485009	0.116635	Probable pyruvate or indole-3-pyruvate decarboxylase Pdc	intermediary metabolism and respiration	0.0274738	1.01923	0.237081	0.115884	0.907745	0.999831
Rv2451	Rv2451	87.4388	0.351607	1.27598	0.343637	1.02319	0.306216	0.460893	Hypothetical proline and serine rich protein	conserved hypotheticals	0.472668	1.38767	0.390612	1.21007	0.226252	0.999831
Rv2179c	Rv2179c	565.559	0.351357	1.27576	0.211365	1.66232	0.0964476	0.195655	Conserved hypothetical protein	conserved hypotheticals	-0.186427	0.878779	0.26973	-0.691162	0.489464	0.999831
Rv1772	Rv1772	4233.92	0.351255	1.27567	0.186621	1.88218	0.059811	0.13588	Hypothetical protein	conserved hypotheticals	-0.184227	0.880121	0.247985	-0.742894	0.457546	0.999831
Rv3287c	rsbW	7005.95	0.351089	1.27552	0.220269	1.5939	0.110957	0.218096	Anti-sigma factor RsbW (sigma negative effector)	information pathways	0.175321	1.12922	0.286806	0.611288	0.541009	0.999831
Rv3064c	Rv3064c	751.417	0.351047	1.27549	0.203944	1.72129	0.0851978	0.177025	Probable conserved integral membrane protein	cell wall and cell processes	0.246112	1.18601	0.269226	0.914147	0.36064	0.999831
Rv2551c	Rv2551c	1322.27	0.351043	1.27548	0.187306	1.87417	0.0609067	0.138064	Conserved hypothetical protein	conserved hypotheticals	-0.198248	0.871609	0.248627	-0.797369	0.425237	0.999831
Rv2093c	tatC	14440.4	0.350493	1.275	0.173927	2.01517	0.0438866	0.108385	Sec-independent protein translocase transmembrane protein TatC	cell wall and cell processes	0.0699774	1.0497	0.233028	0.300297	0.763951	0.999831
Rv3599c	Rv3599c	485.414	0.350395	1.27491	0.233457	1.5009	0.133382	0.250327	Hypothetical short protein	unknown	0.190116	1.14086	0.297487	0.639075	0.522774	0.999831
Rv2547	vapB19	1036.55	0.349635	1.27424	0.190702	1.83341	0.0667419	0.14755	Possible antitoxin VapB19	virulence, detoxification, adaptation	0.101005	1.07252	0.248885	0.405829	0.684869	0.999831
Rv2131c	cysQ	20610.3	0.349451	1.27408	0.180914	1.93159	0.0534102	0.125025	Monophosphatase CysQ	intermediary metabolism and respiration	0.331201	1.25806	0.241217	1.37304	0.169739	0.999831
Rv0260c	Rv0260c	154.833	0.349307	1.27395	0.286077	1.22103	0.222076	0.366885	Possible transcriptional regulatory protein	regulatory proteins	0.260578	1.19796	0.356998	0.729914	0.465443	0.999831
Rv2411c	Rv2411c	5758.97	0.348668	1.27338	0.181803	1.91783	0.0551323	0.128009	Conserved hypothetical protein	conserved hypotheticals	0.166017	1.12196	0.242077	0.685802	0.492838	0.999831
Rv1726	Rv1726	94.8269	0.348595	1.27332	0.313142	1.11321	0.265616	0.417513	Probable oxidoreductase	intermediary metabolism and respiration	0.129941	1.09425	0.383339	0.338971	0.734632	0.999831
Rv0571c	Rv0571c	4183.56	0.348483	1.27322	0.201956	1.72554	0.0844304	0.175697	Conserved protein	conserved hypotheticals	-0.0395357	0.972968	0.265751	-0.14877	0.881735	0.999831
Rv0838	lpqR	1692.23	0.34842	1.27317	0.198527	1.75503	0.0792545	0.167469	Probable conserved lipoprotein LpqR	cell wall and cell processes	0.0370582	1.02602	0.261239	0.141856	0.887194	0.999831
Rv1099c	glpX	5182.75	0.347733	1.27256	0.199084	1.74666	0.0806958	0.169797	Fructose 1,6-bisphosphatase GlpX	intermediary metabolism and respiration	-0.577614	0.670071	0.261499	-2.20886	0.0271845	0.999831
Rv3753c	Rv3753c	6117.11	0.347649	1.27249	0.190072	1.82904	0.0673931	0.14851	Conserved protein	conserved hypotheticals	-0.0284132	0.980498	0.251704	-0.112883	0.910123	0.999831
Rv2219A	Rv2219A	1439.27	0.347646	1.27248	0.186804	1.86102	0.0627412	0.141308	Probable conserved membrane protein	cell wall and cell processes	0.242787	1.18328	0.247571	0.980679	0.326751	0.999831
Rv1062	Rv1062	1673.23	0.347517	1.27237	0.199395	1.74285	0.0813596	0.170689	Conserved hypothetical protein	conserved hypotheticals	0.318654	1.24717	0.262977	1.21172	0.22562	0.999831
Rv2733c	Rv2733c	5871.49	0.347211	1.2721	0.175613	1.97713	0.0480268	0.115911	Conserved hypothetical alanine, arginine-rich protein	conserved hypotheticals	-0.202999	0.868743	0.234134	-0.867021	0.38593	0.999831
Rv2862c	Rv2862c	1292.25	0.34712	1.27202	0.188623	1.84029	0.0657258	0.146202	Conserved hypothetical protein	conserved hypotheticals	0.189916	1.1407	0.249426	0.761411	0.446412	0.999831
Rv1229c	mrp	11201	0.345576	1.27066	0.17616	1.96171	0.0497958	0.118564	Probable Mrp-related protein Mrp	intermediary metabolism and respiration	0.103445	1.07434	0.235487	0.439283	0.660456	0.999831
Rv1768	PE_PGRS31	4360.09	0.344451	1.26967	0.193119	1.78362	0.0744857	0.159773	PE-PGRS family protein PE_PGRS31	PE/PPE	-0.21275	0.862891	0.254806	-0.834949	0.403746	0.999831
Rv0312	Rv0312	7873.86	0.343816	1.26911	0.177042	1.942	0.0521368	0.122717	Conserved hypothetical proline and threonine rich protein	conserved hypotheticals	-0.136554	0.909689	0.236201	-0.578125	0.563179	0.999831
Rv0293c	Rv0293c	9657.46	0.341603	1.26716	0.208163	1.64103	0.100791	0.202468	Conserved protein	conserved hypotheticals	0.336759	1.26292	0.27248	1.2359	0.216494	0.999831
Rv3288c	usfY	12408.6	0.341075	1.2667	0.232257	1.46852	0.141963	0.262715	Putative protein UsfY	conserved hypotheticals	0.472738	1.38774	0.300679	1.57223	0.115896	0.999831
Rv0775	Rv0775	3444.11	0.340666	1.26634	0.1894	1.79866	0.0720728	0.155739	Conserved hypothetical protein	conserved hypotheticals	-0.225154	0.855504	0.250424	-0.89909	0.368605	0.999831
Rv3899c	Rv3899c	2519.73	0.340608	1.26629	0.183954	1.8516	0.0640838	0.143447	Conserved hypothetical protein	conserved hypotheticals	-0.659479	0.633107	0.243165	-2.71206	0.00668663	0.999831
Rv2063	mazE7	831.942	0.340367	1.26608	0.200281	1.69944	0.0892355	0.18356	Antitoxin MazE7	virulence, detoxification, adaptation	0.0222151	1.01552	0.261281	0.0850238	0.932242	0.999831
Rv2712c	Rv2712c	1368.09	0.339891	1.26566	0.186853	1.81903	0.0689073	0.150631	Hypothetical protein	conserved hypotheticals	-0.389973	0.763144	0.247012	-1.57876	0.114392	0.999831
Rv3391	acrA1	3197.11	0.339763	1.26555	0.175893	1.93165	0.0534028	0.125025	Possible multi-functional enzyme with acyl-CoA-reductase activity AcrA1	lipid metabolism	-0.129096	0.914404	0.235385	-0.548448	0.583384	0.999831
Rv2637	dedA	1375.19	0.339683	1.26548	0.192074	1.7685	0.0769779	0.163583	Possible transmembrane protein DedA	cell wall and cell processes	0.0569683	1.04028	0.252339	0.225761	0.821387	0.999831
Rv0511	hemD	38528.4	0.339089	1.26496	0.176209	1.92436	0.054309	0.126814	Probable uroporphyrin-III C-methyltransferase HemD (uroporphyrinogen III methylase) (urogen III methylase) (SUMT) (urogen III methylase) (UROM)	intermediary metabolism and respiration	0.0352466	1.02473	0.235654	0.149569	0.881105	0.999831
Rv2884	Rv2884	2915.28	0.339081	1.26495	0.18291	1.85382	0.0637652	0.14328	Probable transcriptional regulatory protein	regulatory proteins	0.177248	1.13072	0.245195	0.722884	0.469751	0.999831
Rv0550c	vapB3	1131.75	0.338327	1.26429	0.213967	1.58121	0.113829	0.222254	Possible antitoxin VapB3	virulence, detoxification, adaptation	0.371185	1.29341	0.278403	1.33326	0.182445	0.999831
Rv0664	vapB8	826.02	0.338212	1.26419	0.197365	1.71364	0.0865953	0.178935	Possible antitoxin VapB8	virulence, detoxification, adaptation	-0.00490652	0.996605	0.259775	-0.0188875	0.984931	0.999831
Rv2333c	stp	1455.54	0.33821	1.26419	0.187281	1.8059	0.0709347	0.153598	Integral membrane drug efflux protein Stp	cell wall and cell processes	-0.0413492	0.971746	0.247242	-0.167242	0.86718	0.999831
Rv1089	PE10	109.67	0.337715	1.26375	0.305305	1.10616	0.268659	0.421008	PE family protein PE10	PE/PPE	0.319896	1.24824	0.361334	0.88532	0.375984	0.999831
Rv0907	Rv0907	4545.6	0.336551	1.26273	0.185223	1.817	0.0692166	0.151152	Conserved protein	cell wall and cell processes	0.110651	1.07972	0.245933	0.449925	0.652765	0.999831
Rv2285	Rv2285	3268.25	0.336321	1.26253	0.180473	1.86355	0.0623842	0.140896	Possible triacylglycerol synthase (diacylglycerol acyltransferase)	lipid metabolism	0.223832	1.16783	0.240459	0.930854	0.351929	0.999831
Rv0954	Rv0954	44593.3	0.336179	1.26241	0.196232	1.71317	0.0866817	0.179023	Probable conserved transmembrane protein	cell wall and cell processes	0.178584	1.13177	0.258974	0.689581	0.490457	0.999831
Rv0277A	vapB25	10051.1	0.335937	1.2622	0.222007	1.51318	0.130234	0.245697	Possible antitoxin VapB25	virulence, detoxification, adaptation	-0.204881	0.86761	0.287545	-0.71252	0.476143	0.999831
Rv2269c	Rv2269c	35.2677	0.335814	1.26209	0.491167	0.683706	0.494161	0.642628	Hypothetical protein	conserved hypotheticals	0.267915	1.20407	0.514178	0.521056	0.602328	0.999831
Rv0309	Rv0309	11491.6	0.33581	1.26209	0.170892	1.96504	0.0494097	0.117987	Possible conserved exported protein	cell wall and cell processes	0.1104	1.07953	0.228968	0.482164	0.62969	0.999831
Rv1323	fadA4	31437.4	0.335373	1.2617	0.171894	1.95105	0.0510515	0.120793	Probable acetyl-CoA acetyltransferase FadA4 (acetoacetyl-CoA thiolase)	lipid metabolism	0.196563	1.14596	0.23051	0.852729	0.39381	0.999831
Rv3517	Rv3517	846.561	0.335282	1.26162	0.20763	1.61481	0.106352	0.211062	Conserved hypothetical protein	conserved hypotheticals	-0.174003	0.88638	0.270757	-0.642654	0.520449	0.999831
Rv1104	Rv1104	2408.61	0.335272	1.26161	0.179418	1.86866	0.0616703	0.139411	Possible para-nitrobenzyl esterase (fragment)	intermediary metabolism and respiration	0.113004	1.08148	0.238367	0.474077	0.635445	0.999831
Rv1843c	guaB1	17203.1	0.33524	1.26159	0.169856	1.97367	0.0484193	0.116635	Probable inosine-5'-monophosphate dehydrogenase GuaB1(imp dehydrogenase) (IMPDH) (IMPD)	intermediary metabolism and respiration	0.224196	1.16813	0.228077	0.982983	0.325616	0.999831
Rv3356c	folD	4753.67	0.335088	1.26145	0.177313	1.88981	0.0587833	0.134064	Probable bifunctional protein FolD: methylenetetrahydrofolate dehydrogenase + methenyltetrahydrofolate cyclohydrolase	intermediary metabolism and respiration	0.0416114	1.02926	0.236519	0.175933	0.860347	0.999831
Rv3265c	wbbL1	6632.33	0.334495	1.26094	0.175737	1.90339	0.0569898	0.130844	dTDP-RHA:a-D-GlcNAc-diphosphoryl polyprenol, a-3-L-rhamnosyl transferase WbbL1 (alpha-L-rhamnose-(1->3)-alpha-D-GlcNAc(1->P)-P-decaprenyl)	cell wall and cell processes	-0.0749359	0.949384	0.234574	-0.319455	0.749382	0.999831
Rv3171c	hpx	13835	0.333779	1.26031	0.182761	1.82631	0.0678035	0.149095	Possible non-heme haloperoxidase Hpx	virulence, detoxification, adaptation	0.280882	1.21494	0.243358	1.15419	0.248421	0.999831
Rv0203	Rv0203	2247.17	0.333066	1.25969	0.203184	1.63924	0.101164	0.203118	Possible exported protein	cell wall and cell processes	-0.481096	0.716433	0.265492	-1.8121	0.0699713	0.999831
Rv2827c	Rv2827c	3798.12	0.332942	1.25958	0.209157	1.59183	0.111422	0.218696	Hypothetical protein	conserved hypotheticals	0.161026	1.11808	0.274153	0.587359	0.556963	0.999831
Rv2805	Rv2805	885.242	0.332218	1.25895	0.215402	1.54232	0.122996	0.235895	Conserved hypothetical protein	conserved hypotheticals	-0.00965304	0.993331	0.278262	-0.0346905	0.972327	0.999831
Rv1848	ureA	1229.65	0.331896	1.25867	0.19124	1.73549	0.082654	0.1727	Urease gamma subunit UreA (urea amidohydrolase)	intermediary metabolism and respiration	-0.355886	0.781389	0.251545	-1.4148	0.157127	0.999831
Rv2689c	Rv2689c	1496.05	0.331569	1.25838	0.20615	1.60838	0.107752	0.213325	Conserved alanine and valine and glycine rich protein	conserved hypotheticals	0.191966	1.14232	0.270337	0.7101	0.477642	0.999831
Rv2142A	parD2	2904.26	0.331229	1.25809	0.191492	1.72973	0.0836781	0.174396	Possible antitoxin ParD2	virulence, detoxification, adaptation	-0.041137	0.971889	0.252206	-0.163109	0.870433	0.999831
Rv3026c	Rv3026c	897.857	0.330988	1.25787	0.221468	1.49452	0.135041	0.252978	Conserved hypothetical protein	conserved hypotheticals	0.00653241	1.00454	0.287728	0.0227034	0.981887	0.999831
Rv1828	Rv1828	16476.4	0.33067	1.2576	0.172785	1.91377	0.0556501	0.128848	Conserved protein	conserved hypotheticals	0.47021	1.38531	0.231617	2.03012	0.0423446	0.999831
Rv3856c	Rv3856c	13377.9	0.329545	1.25662	0.179445	1.83647	0.0662883	0.146863	Conserved hypothetical protein	conserved hypotheticals	0.276982	1.21166	0.239569	1.15617	0.247614	0.999831
Rv1776c	Rv1776c	652.995	0.329063	1.2562	0.254671	1.29211	0.196318	0.334823	Possible transcriptional regulatory protein	regulatory proteins	0.181189	1.13382	0.321438	0.563684	0.572969	0.999831
Rv1003	Rv1003	1142.33	0.328809	1.25598	0.205347	1.60124	0.109324	0.215606	Conserved protein	conserved hypotheticals	-0.118883	0.920901	0.267152	-0.445	0.656319	0.999831
Rv2538c	aroB	5370.57	0.328579	1.25578	0.177927	1.8467	0.0647904	0.144871	3-dehydroquinate synthase AroB	intermediary metabolism and respiration	-0.0155254	0.989296	0.237558	-0.0653542	0.947892	0.999831
Rv2702	ppgK	4151.88	0.328133	1.25539	0.178556	1.8377	0.0661063	0.146648	Polyphosphate glucokinase PpgK (polyphosphate-glucose phosphotransferase)	intermediary metabolism and respiration	0.0209295	1.01461	0.237662	0.088064	0.929826	0.999831
Rv1925	fadD31	113532	0.327903	1.25519	0.170734	1.92055	0.0547882	0.127498	Probable acyl-CoA ligase FadD31 (acyl-CoA synthetase) (acyl-CoA synthase)	lipid metabolism	0.297213	1.22877	0.229084	1.2974	0.194494	0.999831
Rv3067	Rv3067	594.019	0.327526	1.25486	0.20853	1.57064	0.116266	0.226343	Conserved hypothetical protein	conserved hypotheticals	0.105787	1.07608	0.269856	0.392014	0.695048	0.999831
Rv3501c	yrbE4A	2139.69	0.327381	1.25473	0.179998	1.8188	0.0689414	0.150631	Conserved integral membrane protein YrbE4A. Possible ABC transporter.	virulence, detoxification, adaptation	0.156554	1.11462	0.239001	0.655035	0.512445	0.999831
Rv2729c	Rv2729c	3481.09	0.327082	1.25447	0.176551	1.85262	0.0639364	0.14343	Probable conserved integral membrane alanine valine and leucine rich protein	cell wall and cell processes	0.420669	1.33855	0.23575	1.78439	0.074361	0.999831
Rv0092	ctpA	6509.49	0.326539	1.254	0.177387	1.84083	0.0656459	0.146202	Cation transporter P-type ATPase a CtpA	cell wall and cell processes	0.117772	1.08506	0.236762	0.497427	0.618888	0.999831
Rv2708c	Rv2708c	7779.89	0.326451	1.25393	0.180098	1.81263	0.0698895	0.152056	Conserved hypothetical protein	conserved hypotheticals	0.269373	1.20528	0.239549	1.1245	0.260801	0.999831
Rv2528c	mrr	249.612	0.326237	1.25374	0.247283	1.31928	0.187074	0.322671	Probable restriction system protein Mrr	information pathways	0.0662689	1.04701	0.301553	0.219759	0.826059	0.999831
Rv0157A	Rv0157A	1198.74	0.32589	1.25344	0.19562	1.66593	0.095727	0.194495	Conserved protein	conserved hypotheticals	-0.0687058	0.953493	0.25446	-0.270006	0.787155	0.999831
Rv0122	Rv0122	1218.13	0.325445	1.25305	0.236906	1.37373	0.169526	0.300859	Hypothetical protein	conserved hypotheticals	0.047428	1.03342	0.304835	0.155586	0.87636	0.999831
Rv2871	vapB43	2054.02	0.325401	1.25301	0.179911	1.80868	0.0705007	0.152952	Possible antitoxin VapB43	virulence, detoxification, adaptation	0.198338	1.14738	0.237471	0.83521	0.4036	0.999831
Rv2206	Rv2206	6801.21	0.32526	1.25289	0.172624	1.88421	0.0595369	0.135407	Probable conserved transmembrane protein	cell wall and cell processes	0.117616	1.08494	0.231074	0.508997	0.610755	0.999831
Rv0879c	Rv0879c	1501.61	0.325179	1.25282	0.195545	1.66293	0.096326	0.195505	Possible conserved transmembrane protein	cell wall and cell processes	-0.54368	0.686019	0.256073	-2.12314	0.0337418	0.999831
Rv0332	Rv0332	4097.88	0.324036	1.25183	0.180944	1.7908	0.0733247	0.157924	Conserved protein	conserved hypotheticals	-0.143473	0.905337	0.240602	-0.59631	0.550968	0.999831
Rv2932	ppsB	13255.1	0.32382	1.25164	0.190739	1.69771	0.0895616	0.184139	Phenolpthiocerol synthesis type-I polyketide synthase PpsB	lipid metabolism	0.16789	1.12341	0.252504	0.664898	0.506116	0.999831
Rv2676c	Rv2676c	5460.18	0.323811	1.25163	0.179742	1.80153	0.0716191	0.154917	Conserved protein	conserved hypotheticals	0.0669856	1.04753	0.23961	0.279561	0.779814	0.999831
Rv3372	otsB2	2984.74	0.323685	1.25152	0.17996	1.79865	0.0720747	0.155739	Trehalose 6-phosphate phosphatase OtsB2 (trehalose-phosphatase) (TPP)	virulence, detoxification, adaptation	-0.0304636	0.979106	0.239829	-0.127022	0.898923	0.999831
Rv2165c	Rv2165c	6818.21	0.322519	1.25051	0.185986	1.7341	0.0828999	0.173126	Conserved protein	conserved hypotheticals	0.0793731	1.05656	0.246812	0.321593	0.747761	0.999831
Rv0519c	Rv0519c	3593.23	0.322397	1.25041	0.182663	1.76498	0.0775679	0.164582	Possible conserved membrane protein	cell wall and cell processes	0.144779	1.10556	0.242777	0.596346	0.550944	0.999831
Rv1561	vapC11	1859.2	0.322322	1.25034	0.186161	1.73142	0.0833776	0.173858	Possible toxin VapC11	virulence, detoxification, adaptation	0.467638	1.38284	0.247523	1.88927	0.058856	0.999831
Rv1801	PPE29	667.323	0.322015	1.25008	0.260504	1.23612	0.216413	0.359562	PPE family protein PPE29	PE/PPE	0.0935371	1.06698	0.330482	0.283033	0.777152	0.999831
Rv0374c	Rv0374c	128.878	0.321644	1.24975	0.286392	1.12309	0.261399	0.412619	Probable carbon monoxyde dehydrogenase (small chain)	intermediary metabolism and respiration	-0.0566266	0.96151	0.358288	-0.158048	0.874419	0.999831
Rv1132	Rv1132	9248.74	0.321076	1.24926	0.180523	1.77859	0.0753075	0.161032	Conserved membrane protein	cell wall and cell processes	0.045018	1.0317	0.240324	0.187322	0.851408	0.999831
Rv1817	Rv1817	3069.61	0.320856	1.24907	0.187463	1.71157	0.086976	0.179365	Possible flavoprotein	intermediary metabolism and respiration	0.0384414	1.027	0.249684	0.15396	0.877641	0.999831
Rv2042c	Rv2042c	2417.16	0.320771	1.249	0.196699	1.63077	0.102939	0.205779	Conserved protein	conserved hypotheticals	0.253387	1.192	0.259317	0.97713	0.328505	0.999831
Rv3695	Rv3695	3707.41	0.319962	1.2483	0.177972	1.79782	0.0722054	0.155858	Possible conserved membrane protein	cell wall and cell processes	0.0278173	1.01947	0.237494	0.117128	0.906758	0.999831
Rv3438	Rv3438	2216.94	0.319908	1.24825	0.183988	1.73874	0.0820799	0.171587	Conserved protein	conserved hypotheticals	-0.0753467	0.949114	0.243707	-0.309169	0.757193	0.999831
Rv2368c	phoH1	16941.5	0.31947	1.24787	0.186853	1.70974	0.0873146	0.179969	Probable PHOH-like protein PhoH1 (phosphate starvation-inducible protein PSIH)	intermediary metabolism and respiration	0.310169	1.23985	0.248291	1.24921	0.211587	0.999831
Rv3721c	dnaZX	7115.21	0.319451	1.24786	0.178571	1.78893	0.0736269	0.158427	DNA polymerase III (subunit gamma/tau) DnaZ/X	information pathways	0.0712733	1.05064	0.238172	0.299251	0.764749	0.999831
Rv2732c	Rv2732c	4747.7	0.317473	1.24615	0.183837	1.72692	0.0841815	0.175357	Probable conserved transmembrane protein	cell wall and cell processes	0.0667207	1.04733	0.244169	0.273257	0.784656	0.999831
Rv2635	Rv2635	12.7309	0.317263	1.24596	0.726402	0.43676	0.662285	0.782787	Hypothetical protein	conserved hypotheticals	-0.0113738	0.992147	0.738245	-0.0154065	0.987708	0.999831
Rv2804c	Rv2804c	25.3182	0.315709	1.24462	0.545568	0.57868	0.562805	0.700652	Hypothetical protein	conserved hypotheticals	0.112993	1.08147	0.578487	0.195326	0.845138	0.999831
Rv3851	Rv3851	2563.59	0.315365	1.24433	0.198257	1.59068	0.111681	0.219098	Possible membrane protein	cell wall and cell processes	-0.131308	0.913003	0.259964	-0.505101	0.613488	0.999831
Rv2726c	dapF	7311.54	0.315324	1.24429	0.180813	1.74392	0.0811729	0.170384	Probable diaminopimelate epimerase DapF (DAP epimerase)	intermediary metabolism and respiration	0.00651962	1.00453	0.240949	0.027058	0.978413	0.999831
Rv3118	sseC1	3922.58	0.315318	1.24429	0.190343	1.65658	0.0976046	0.197612	Conserved hypothetical protein SseC1	intermediary metabolism and respiration	-0.0173965	0.988014	0.251768	-0.0690974	0.944912	0.999831
Rv2921c	ftsY	13245.2	0.314123	1.24326	0.170058	1.84715	0.0647248	0.144803	Probable cell division protein FtsY (SRP receptor) (signal recognition particle receptor)	cell wall and cell processes	0.156409	1.11451	0.228186	0.685447	0.493062	0.999831
Rv3807c	Rv3807c	6724.91	0.31392	1.24308	0.204442	1.5355	0.124662	0.238022	Possible conserved transmembrane protein	cell wall and cell processes	-0.203391	0.868507	0.268012	-0.758887	0.44792	0.999831
Rv0383c	Rv0383c	29164.2	0.313283	1.24253	0.199747	1.5684	0.116789	0.226964	Possible conserved secreted protein	cell wall and cell processes	0.329862	1.25689	0.263045	1.25401	0.209838	0.999831
Rv0580c	Rv0580c	4089.13	0.312488	1.24185	0.193413	1.61565	0.106169	0.210903	Conserved protein	conserved hypotheticals	0.842653	1.79334	0.256217	3.28883	0.00100605	0.657693
Rv1941	Rv1941	1584.04	0.312032	1.24145	0.189016	1.65082	0.0987754	0.199393	Probable short-chain type dehydrogenase/reductase	intermediary metabolism and respiration	0.0167035	1.01165	0.249381	0.0669797	0.946598	0.999831
Rv0517	Rv0517	2840.51	0.311904	1.24134	0.178027	1.752	0.0797735	0.168306	Possible membrane acyltransferase	intermediary metabolism and respiration	0.0481488	1.03394	0.236714	0.203405	0.838819	0.999831
Rv0477	Rv0477	14122.3	0.311408	1.24092	0.184221	1.69041	0.0909503	0.186527	Possible conserved secreted protein	cell wall and cell processes	0.69365	1.61737	0.24542	2.82637	0.00470784	0.999831
Rv0742	PE_PGRS8	837.095	0.310498	1.24014	0.199192	1.55879	0.119047	0.229822	PE-PGRS family protein PE_PGRS8	PE/PPE	-0.417139	0.748909	0.260773	-1.59962	0.109682	0.999831
Rv0453	PPE11	411.276	0.310311	1.23997	0.216586	1.43274	0.151933	0.277196	PPE family protein PPE11	PE/PPE	-0.161987	0.893793	0.277139	-0.584499	0.558885	0.999831
MTB000022	leuW	409.439	0.30999	1.2397	0.242832	1.27656	0.201757	0.341973	tRNA-Leu (TAG)	stable RNAs	0.463286	1.37868	0.304184	1.52304	0.127748	0.999831
Rv2989	Rv2989	14893	0.309627	1.23939	0.210637	1.46995	0.141574	0.262528	Probable transcriptional regulatory protein	regulatory proteins	-0.15952	0.895323	0.275761	-0.578471	0.562946	0.999831
Rv3788	Rv3788	1075.82	0.308069	1.23805	0.192771	1.59811	0.110019	0.216562	Hypothetical protein	conserved hypotheticals	-0.056957	0.96129	0.251407	-0.226552	0.820772	0.999831
Rv2345	Rv2345	8184.4	0.307756	1.23778	0.173538	1.77342	0.0761592	0.162347	Possible conserved transmembrane protein	cell wall and cell processes	0.101856	1.07315	0.232131	0.438787	0.660816	0.999831
Rv0843	Rv0843	540.126	0.307538	1.23759	0.21132	1.45532	0.145581	0.268082	Probable dehydrogenase	intermediary metabolism and respiration	0.302187	1.23301	0.273878	1.10336	0.26987	0.999831
Rv2584c	apt	8306.34	0.306223	1.23647	0.185673	1.64926	0.0990939	0.199742	Adenine phosphoribosyltransferase Apt (APRT) (AMP diphosphorylase) (AMP pyrophosphorylase) (transphosphoribosidase)	intermediary metabolism and respiration	0.00522899	1.00363	0.246809	0.0211864	0.983097	0.999831
Rv1349	irtB	2913.04	0.306091	1.23635	0.224627	1.36266	0.17299	0.305624	Iron-regulated transporter IrtB	cell wall and cell processes	0.0486659	1.03431	0.290897	0.167296	0.867137	0.999831
Rv3463	Rv3463	6220.76	0.305611	1.23594	0.18346	1.66581	0.0957504	0.194495	Conserved protein	conserved hypotheticals	0.00544961	1.00378	0.24675	0.0220855	0.98238	0.999831
Rv3712	Rv3712	1456.22	0.305138	1.23554	0.201559	1.51389	0.130055	0.24554	Possible ligase	intermediary metabolism and respiration	-0.359588	0.779387	0.262277	-1.37103	0.170367	0.999831
Rv0665	vapC8	801.22	0.305063	1.23547	0.202462	1.50676	0.131871	0.24784	Possible toxin VapC8	virulence, detoxification, adaptation	0.336015	1.26227	0.267551	1.25589	0.209156	0.999831
Rv3417c	groEL1	62876.8	0.303968	1.23454	0.183774	1.65404	0.0981204	0.198363	60 kDa chaperonin 1 GroEL1 (protein CPN60-1) (GroEL protein 1)	virulence, detoxification, adaptation	0.110419	1.07954	0.244812	0.451035	0.651965	0.999831
Rv0116c	ldtA	4849.86	0.303762	1.23436	0.20013	1.51782	0.129059	0.244578	Probable L,D-transpeptidase LdtA	cell wall and cell processes	0.531526	1.44546	0.263399	2.01795	0.0435967	0.999831
Rv1408	rpe	5896.6	0.303691	1.2343	0.186476	1.62858	0.103402	0.206403	Probable ribulose-phosphate 3-epimerase Rpe (PPE) (R5P3E) (pentose-5-phosphate 3-epimerase)	intermediary metabolism and respiration	-0.119508	0.920502	0.247384	-0.483084	0.629036	0.999831
Rv2264c	Rv2264c	2091.64	0.303429	1.23407	0.191843	1.58166	0.113727	0.22216	Conserved hypothetical proline rich protein	conserved hypotheticals	0.0960466	1.06884	0.253637	0.378678	0.704927	0.999831
Rv3419c	gcp	7194.67	0.301594	1.23251	0.176077	1.71285	0.0867394	0.179052	Probable O-sialoglycoprotein endopeptidase Gcp (glycoprotease)	intermediary metabolism and respiration	-0.252654	0.839351	0.235361	-1.07348	0.283058	0.999831
Rv3675	Rv3675	1891.28	0.301239	1.2322	0.192935	1.56134	0.118443	0.229085	Possible membrane protein	cell wall and cell processes	0.113023	1.08149	0.252969	0.446784	0.655031	0.999831
Rv0083	Rv0083	5693.7	0.300615	1.23167	0.234257	1.28327	0.199397	0.33895	Probable oxidoreductase	intermediary metabolism and respiration	-0.186315	0.878848	0.300616	-0.619778	0.535404	0.999831
Rv1910c	Rv1910c	1559.57	0.300061	1.2312	0.191025	1.5708	0.11623	0.226343	Probable exported protein	cell wall and cell processes	-0.001605	0.998888	0.254554	-0.00630515	0.994969	0.999831
Rv3240c	secA1	24593.3	0.299731	1.23091	0.169419	1.76917	0.0768663	0.163583	Probable preprotein translocase SecA1 1 subunit	cell wall and cell processes	-0.0610713	0.958552	0.227458	-0.268494	0.788319	0.999831
Rv0915c	PPE14	768.242	0.299662	1.23086	0.223097	1.34319	0.17921	0.312914	PPE family protein PPE14	PE/PPE	-0.0635797	0.956887	0.28804	-0.220733	0.825301	0.999831
Rv2977c	thiL	4063.59	0.299554	1.23076	0.191992	1.56025	0.118702	0.229371	Probable thiamine-monophosphate kinase ThiL (thiamine-phosphate kinase)	intermediary metabolism and respiration	-0.114937	0.923423	0.253554	-0.453303	0.65033	0.999831
Rv3861	Rv3861	272.708	0.299401	1.23063	0.237111	1.2627	0.206696	0.347764	Hypothetical protein	conserved hypotheticals	-0.0394203	0.973046	0.294869	-0.133688	0.89365	0.999831
Rv1441c	PE_PGRS26	882.862	0.298683	1.23002	0.238145	1.25421	0.209767	0.351779	PE-PGRS family protein PE_PGRS26	PE/PPE	-0.505678	0.704329	0.301903	-1.67497	0.0939408	0.999831
Rv2212	Rv2212	2737.48	0.298376	1.22976	0.182926	1.63113	0.102862	0.205724	Adenylyl cyclase (ATP pyrophosphate-lyase) (adenylate cyclase)	intermediary metabolism and respiration	-0.155357	0.89791	0.242143	-0.641593	0.521137	0.999831
Rv1741	vapC34	1705.43	0.298047	1.22948	0.215791	1.38118	0.167223	0.297996	Possible toxin VapC34. Contains PIN domain.	virulence, detoxification, adaptation	0.13293	1.09652	0.281075	0.472936	0.636259	0.999831
Rv0316	Rv0316	2222.59	0.297863	1.22932	0.213372	1.39598	0.162721	0.292187	Possible muconolactone isomerase	intermediary metabolism and respiration	-0.37528	0.770956	0.277752	-1.35113	0.176654	0.999831
Rv2130c	mshC	10977.4	0.297859	1.22932	0.182319	1.63372	0.102318	0.204835	Cysteine:1D-myo-inosityl 2-amino-2-deoxy--D-glucopyranoside ligase MshC	intermediary metabolism and respiration	0.168698	1.12404	0.242951	0.694369	0.487451	0.999831
Rv2117	Rv2117	179.088	0.297719	1.2292	0.263424	1.13019	0.258397	0.409622	Conserved hypothetical protein	conserved hypotheticals	0.0891502	1.06374	0.321435	0.277351	0.781511	0.999831
Rv0671	lpqP	7397.58	0.29766	1.22915	0.200156	1.48714	0.136978	0.255675	Possible conserved lipoprotein LpqP	cell wall and cell processes	0.333801	1.26033	0.26377	1.2655	0.205691	0.999831
Rv1740	vapB34	928.66	0.29717	1.22873	0.223357	1.33047	0.183363	0.317783	Possible antitoxin VapB34	virulence, detoxification, adaptation	0.0537961	1.03799	0.288164	0.186686	0.851907	0.999831
Rv2885c	Rv2885c	5876.33	0.297124	1.22869	0.201518	1.47443	0.140365	0.260813	Probable transposase	insertion seqs and phages	-0.1725	0.887304	0.263931	-0.653581	0.513382	0.999831
Rv2150c	ftsZ	29719.3	0.297038	1.22862	0.179771	1.65231	0.098471	0.198974	Cell division protein FtsZ	cell wall and cell processes	-0.0304279	0.97913	0.239809	-0.126884	0.899032	0.999831
Rv3543c	fadE29	3021.51	0.295831	1.22759	0.211913	1.396	0.162713	0.292187	Probable acyl-CoA dehydrogenase FadE29	lipid metabolism	0.0645237	1.04574	0.277134	0.232825	0.815897	0.999831
Rv3481c	Rv3481c	1150.02	0.295673	1.22746	0.186796	1.58286	0.113453	0.22194	Probable integral membrane protein	cell wall and cell processes	0.147561	1.1077	0.24624	0.599256	0.549002	0.999831
Rv1558	Rv1558	3439.07	0.295559	1.22736	0.176397	1.67554	0.0938286	0.191541	Conserved protein	conserved hypotheticals	0.213353	1.15938	0.236224	0.903182	0.366429	0.999831
Rv3610c	ftsH	36888.7	0.295248	1.2271	0.171818	1.71838	0.0857271	0.177806	Membrane-bound protease FtsH (cell division protein)	cell wall and cell processes	0.0688544	1.04888	0.230387	0.298864	0.765043	0.999831
Rv0480c	Rv0480c	2065.62	0.29448	1.22644	0.179944	1.63651	0.101734	0.203963	Possible amidohydrolase	intermediary metabolism and respiration	-0.382372	0.767175	0.23816	-1.60552	0.108378	0.999831
Rv1249c	Rv1249c	4083.19	0.294241	1.22624	0.173831	1.69268	0.0905159	0.185729	Possible membrane protein	cell wall and cell processes	0.0892628	1.06383	0.232234	0.384366	0.700707	0.999831
Rv3511	PE_PGRS55	898.948	0.294177	1.22619	0.250319	1.17521	0.239911	0.389525	PE-PGRS family protein PE_PGRS55	PE/PPE	-0.570978	0.67316	0.313662	-1.82036	0.0687042	0.999831
Rv1854c	ndh	28259.6	0.294158	1.22617	0.193612	1.51932	0.128683	0.24407	Probable NADH dehydrogenase Ndh	intermediary metabolism and respiration	0.412346	1.33085	0.256068	1.6103	0.107333	0.999831
Rv1645c	Rv1645c	1176.83	0.294086	1.22611	0.206215	1.42612	0.153834	0.280145	Conserved hypothetical protein	conserved hypotheticals	0.122444	1.08858	0.270086	0.453352	0.650295	0.999831
Rv0278c	PE_PGRS3	997.892	0.293639	1.22573	0.201656	1.45614	0.145354	0.267904	PE-PGRS family protein PE_PGRS3	PE/PPE	-0.407345	0.75401	0.262478	-1.55192	0.120682	0.999831
Rv3340	metC	5130.41	0.293011	1.22519	0.208526	1.40515	0.159977	0.289026	Probable O-acetylhomoserine sulfhydrylase MetC (homocysteine synthase) (O-acetylhomoserine (thiol)-lyase) (OAH sulfhydrylase) (O-acetyl-L-homoserine sulfhydrylase)	intermediary metabolism and respiration	-0.095058	0.936235	0.272559	-0.348761	0.727269	0.999831
Rv1391	dfp	28784.9	0.291986	1.22432	0.184527	1.58235	0.11357	0.221958	Probable DNA/pantothenate metabolism flavoprotein homolog Dfp	intermediary metabolism and respiration	0.0072316	1.00503	0.245541	0.0294517	0.976504	0.999831
Rv3447c	eccC4	308.901	0.291947	1.22429	0.230029	1.26918	0.204378	0.345277	ESX conserved component EccC4. ESX-4 type VII secretion system protein. Probable membrane protein.	cell wall and cell processes	0.233668	1.17582	0.288543	0.809822	0.418042	0.999831
Rv0179c	lprO	10699.9	0.291701	1.22408	0.17482	1.66858	0.0952015	0.193796	Possible lipoprotein LprO	cell wall and cell processes	-0.0996499	0.933259	0.233762	-0.426288	0.669898	0.999831
Rv0877	Rv0877	12350.9	0.291442	1.22386	0.179606	1.62268	0.104658	0.208345	Conserved hypothetical protein	conserved hypotheticals	0.254659	1.19305	0.239763	1.06213	0.288177	0.999831
Rv1420	uvrC	13266.7	0.291434	1.22386	0.180609	1.61361	0.106611	0.211372	Probable excinuclease ABC (subunit C - nuclease) UvrC	information pathways	0.134107	1.09741	0.240896	0.556701	0.577732	0.999831
Rv2519	PE26	9038.16	0.290985	1.22347	0.171451	1.69719	0.089661	0.184251	PE family protein PE26	PE/PPE	-0.0903826	0.939274	0.229805	-0.393301	0.694097	0.999831
Rv3257c	pmmA	28110.3	0.290599	1.22315	0.191463	1.51778	0.12907	0.244578	Probable phosphomannomutase PmmA (PMM) (phosphomannose mutase)	intermediary metabolism and respiration	0.0166369	1.0116	0.253462	0.0656388	0.947665	0.999831
Rv0872c	PE_PGRS15	8842.52	0.290299	1.22289	0.18907	1.53541	0.124683	0.238022	PE-PGRS family protein PE_PGRS15	PE/PPE	-0.347167	0.786126	0.250781	-1.38434	0.166254	0.999831
Rv0250c	Rv0250c	12419	0.290277	1.22288	0.224135	1.2951	0.195286	0.333462	Conserved protein	conserved hypotheticals	-0.19353	0.874463	0.290133	-0.667039	0.504747	0.999831
Rv1435c	Rv1435c	23293.5	0.289737	1.22242	0.177511	1.63221	0.102635	0.205369	Probable conserved proline, glycine, valine-rich secreted protein	cell wall and cell processes	0.367569	1.29018	0.237159	1.54988	0.12117	0.999831
Rv3787c	Rv3787c	420.01	0.289561	1.22227	0.220976	1.31038	0.190068	0.326466	Conserved hypothetical protein	conserved hypotheticals	-0.196294	0.87279	0.280744	-0.699192	0.484432	0.999831
Rv0182c	sigG	5303.17	0.289462	1.22218	0.177664	1.62927	0.103256	0.206311	Probable alternative RNA polymerase sigma factor SigG (RNA polymerase ECF type sigma factor)	information pathways	0.09982	1.07164	0.237057	0.42108	0.673697	0.999831
Rv3537	kstD	3740.96	0.288799	1.22162	0.19385	1.4898	0.136276	0.254943	Probable dehydrogenase	intermediary metabolism and respiration	0.0133372	1.00929	0.256821	0.051932	0.958583	0.999831
Rv3639c	Rv3639c	119.483	0.288273	1.22118	0.301526	0.956046	0.339049	0.496499	Conserved hypothetical protein	conserved hypotheticals	-0.311225	0.805957	0.358363	-0.868463	0.385141	0.999831
Rv3590c	PE_PGRS58	1015.38	0.287904	1.22086	0.235506	1.22249	0.221522	0.366412	PE-PGRS family protein PE_PGRS58	PE/PPE	-0.63759	0.642786	0.299891	-2.12607	0.0334972	0.999831
Rv1176c	Rv1176c	1210.01	0.287832	1.2208	0.214873	1.33955	0.180393	0.314593	Conserved hypothetical protein	conserved hypotheticals	-0.400061	0.757826	0.278559	-1.43618	0.150951	0.999831
Rv2043c	pncA	4623.25	0.287699	1.22069	0.183751	1.5657	0.117419	0.227748	Pyrazinamidase/nicotinamidase PncA (PZase)	intermediary metabolism and respiration	0.246344	1.1862	0.243925	1.00991	0.312536	0.999831
Rv1111c	Rv1111c	5973.07	0.287333	1.22038	0.186954	1.53692	0.124313	0.237866	Conserved hypothetical protein	conserved hypotheticals	-0.191036	0.875976	0.247598	-0.771557	0.440377	0.999831
Rv2867c	Rv2867c	12292	0.286958	1.22006	0.173288	1.65596	0.0977305	0.19777	GCN5-related N-acetyltransferase	intermediary metabolism and respiration	0.397845	1.31754	0.232303	1.71261	0.0867841	0.999831
Rv1492	mutA	4970.7	0.286886	1.22	0.210635	1.36201	0.173196	0.305702	Probable methylmalonyl-CoA mutase small subunit MutA (MCM)	lipid metabolism	-0.0646	0.95621	0.275204	-0.234735	0.814415	0.999831
Rv2665	Rv2665	4255.27	0.286586	1.21975	0.229209	1.25033	0.21118	0.353716	Hypothetical arginine rich protein	conserved hypotheticals	0.303584	1.23421	0.295567	1.02712	0.304362	0.999831
Rv0378	Rv0378	62.221	0.285437	1.21878	0.363326	0.785622	0.432089	0.584001	Conserved hypothetical glycine rich protein	conserved hypotheticals	-0.118032	0.921444	0.433953	-0.271993	0.785628	0.999831
Rv2980	Rv2980	1307.56	0.283963	1.21753	0.188374	1.50744	0.131697	0.24773	Possible conserved secreted protein	cell wall and cell processes	-0.296389	0.814288	0.247279	-1.1986	0.230682	0.999831
Rv3773c	Rv3773c	992.02	0.283815	1.21741	0.208393	1.36193	0.173221	0.305702	Conserved protein	conserved hypotheticals	0.231348	1.17393	0.273073	0.847202	0.396882	0.999831
Rv0106	Rv0106	1032.75	0.283344	1.21701	0.196859	1.43932	0.150058	0.274729	Conserved hypothetical protein	conserved hypotheticals	-0.172542	0.887278	0.259957	-0.663733	0.506861	0.999831
Rv2182c	Rv2182c	13662.5	0.282645	1.21642	0.176765	1.59899	0.109823	0.216279	1-acylglycerol-3-phosphate O-acyltransferase	conserved hypotheticals	0.267438	1.20367	0.2364	1.1313	0.25793	0.999831
Rv3060c	Rv3060c	11484.4	0.282551	1.21634	0.244078	1.15762	0.247017	0.397859	Probable transcriptional regulatory protein (probably GntR-family)	regulatory proteins	0.334506	1.26095	0.311388	1.07424	0.282714	0.999831
Rv1732c	Rv1732c	3669.26	0.28102	1.21505	0.201048	1.39777	0.162181	0.291728	Conserved protein	conserved hypotheticals	-0.314371	0.804202	0.263915	-1.19118	0.233582	0.999831
Rv3602c	panC	3801.84	0.280678	1.21477	0.194378	1.44398	0.148746	0.273055	Pantoate--beta-alanine ligase PanC (pantothenate synthetase) (pantoate activating enzyme)	intermediary metabolism and respiration	0.193185	1.14328	0.256494	0.753175	0.451345	0.999831
Rv0078	Rv0078	574.568	0.28051	1.21462	0.211274	1.32771	0.184274	0.318913	Probable transcriptional regulatory protein	regulatory proteins	-0.0779505	0.947403	0.268525	-0.290292	0.771593	0.999831
Rv2341	lppQ	158.181	0.280437	1.21456	0.29891	0.938198	0.348143	0.504604	Probable conserved lipoprotein LppQ	cell wall and cell processes	-0.023708	0.983701	0.356654	-0.0664733	0.947001	0.999831
Rv2501c	accA1	7579.23	0.280321	1.21447	0.201386	1.39196	0.163935	0.293854	Probable acetyl-/propionyl-coenzyme A carboxylase alpha chain (alpha subunit) AccA1: biotin carboxylase + biotin carboxyl carrier protein (BCCP)	lipid metabolism	0.345886	1.27093	0.265082	1.30482	0.191953	0.999831
Rv2018	Rv2018	2298.61	0.279723	1.21396	0.18795	1.48828	0.136676	0.255356	Conserved protein	conserved hypotheticals	0.177148	1.13065	0.249811	0.709128	0.478245	0.999831
Rv3104c	Rv3104c	10396.4	0.279006	1.21336	0.186335	1.49734	0.134306	0.251758	Possible conserved transmembrane protein	cell wall and cell processes	0.0513826	1.03626	0.247564	0.207553	0.835578	0.999831
Rv3105c	prfB	6724.48	0.277345	1.21196	0.174188	1.59222	0.111335	0.218629	Probable peptide chain release factor 2 PrfB (RF-2)	information pathways	-0.00508206	0.996484	0.233028	-0.0218088	0.9826	0.999831
Rv2619c	Rv2619c	5857.42	0.277287	1.21191	0.225304	1.23073	0.218425	0.362309	Conserved protein	conserved hypotheticals	0.0284378	1.01991	0.292606	0.097188	0.922577	0.999831
Rv1337	Rv1337	17126.5	0.277051	1.21172	0.180156	1.53784	0.124088	0.237546	Probable integral membrane protein	cell wall and cell processes	0.0248407	1.01737	0.240248	0.103396	0.917649	0.999831
Rv0743c	Rv0743c	1042.75	0.277006	1.21168	0.193354	1.43263	0.151962	0.277196	Hypothetical protein	conserved hypotheticals	0.441034	1.35758	0.25678	1.71755	0.0858781	0.999831
Rv1208	gpgS	7472.76	0.276856	1.21155	0.18253	1.51677	0.129325	0.244724	Probable glucosyl-3-phosphoglycerate synthase GpgS	intermediary metabolism and respiration	0.164903	1.12109	0.242927	0.678818	0.497253	0.999831
Rv0084	hycD	7891.26	0.276113	1.21093	0.226211	1.2206	0.222237	0.367003	Possible formate hydrogenlyase HycD (FHL)	intermediary metabolism and respiration	-0.0984022	0.934067	0.292061	-0.336924	0.736174	0.999831
Rv1153c	omt	1312.19	0.276084	1.2109	0.186061	1.48384	0.137852	0.256958	Probable O-methyltransferase Omt	lipid metabolism	0.245742	1.1857	0.245302	1.00179	0.316444	0.999831
Rv0049	Rv0049	6750.75	0.275796	1.21066	0.176554	1.56211	0.118263	0.228902	Conserved hypothetical protein	conserved hypotheticals	-0.264741	0.832348	0.2354	-1.12464	0.26074	0.999831
Rv2471	aglA	7948.37	0.275234	1.21019	0.175497	1.56831	0.116808	0.226964	Probable alpha-glucosidase AglA (maltase) (glucoinvertase) (glucosidosucrase) (maltase-glucoamylase) (lysosomal alpha-glucosidase) (acid maltase)	intermediary metabolism and respiration	0.334909	1.2613	0.234827	1.42619	0.153812	0.999831
Rv0916c	PE7	472.582	0.273738	1.20894	0.216461	1.26461	0.206013	0.347325	PE family protein PE7	PE/PPE	0.0464665	1.03273	0.277545	0.16742	0.86704	0.999831
Rv0979c	Rv0979c	113.121	0.273628	1.20884	0.303106	0.902744	0.366662	0.522423	Hypothetical protein	conserved hypotheticals	0.0195964	1.01368	0.355971	0.0550506	0.956098	0.999831
Rv2437	Rv2437	424.842	0.272893	1.20823	0.220803	1.23591	0.21649	0.359562	Conserved transmembrane protein	cell wall and cell processes	0.106632	1.07671	0.28444	0.374885	0.707746	0.999831
Rv1520	Rv1520	2512.38	0.271666	1.2072	0.203792	1.33306	0.182513	0.317602	Probable sugar transferase	intermediary metabolism and respiration	0.0157121	1.01095	0.266516	0.0589537	0.952989	0.999831
Rv3703c	Rv3703c	4804.69	0.271415	1.20699	0.194675	1.3942	0.163258	0.293023	Conserved hypothetical protein	conserved hypotheticals	-0.0886183	0.940423	0.256711	-0.345206	0.729939	0.999831
Rv1748	Rv1748	836.922	0.271151	1.20677	0.198193	1.36811	0.171277	0.303327	Unknown protein	conserved hypotheticals	-0.0117943	0.991858	0.259676	-0.0454194	0.963773	0.999831
Rv0901	Rv0901	2456.63	0.270544	1.20626	0.178278	1.51754	0.12913	0.24458	Possible conserved exported or membrane protein	cell wall and cell processes	-0.1138	0.924151	0.237512	-0.479133	0.631844	0.999831
Rv2142c	parE2	2512.35	0.270103	1.20589	0.203944	1.3244	0.18537	0.32027	Possible toxin ParE2	virulence, detoxification, adaptation	0.406282	1.32527	0.267497	1.51883	0.128806	0.999831
Rv3518c	cyp142	4707.44	0.269888	1.20571	0.175665	1.53638	0.124446	0.2379	Probable cytochrome P450 monooxygenase 142 Cyp142	intermediary metabolism and respiration	-0.0575156	0.960917	0.235111	-0.244632	0.806741	0.999831
Rv1692	Rv1692	5747.55	0.269801	1.20564	0.185366	1.4555	0.145531	0.268082	Probable phosphatase	intermediary metabolism and respiration	0.0973484	1.06981	0.246045	0.395654	0.692361	0.999831
Rv0525	Rv0525	4238.62	0.26912	1.20507	0.174807	1.53953	0.123675	0.236976	Conserved protein	conserved hypotheticals	0.131873	1.09572	0.233062	0.565826	0.571512	0.999831
Rv1385	pyrF	1204.59	0.269022	1.20499	0.208699	1.28905	0.197382	0.336359	Probable orotidine 5'-phosphate decarboxylase PyrF (OMP decarboxylase) (ompdecase)	intermediary metabolism and respiration	-0.362892	0.777604	0.271632	-1.33597	0.181558	0.999831
Rv1335	cysO	4875.67	0.268885	1.20488	0.177554	1.51438	0.129929	0.24549	Sulfur carrier protein CysO	intermediary metabolism and respiration	0.241945	1.18259	0.237313	1.01952	0.307956	0.999831
Rv1322A	Rv1322A	62455.1	0.268882	1.20487	0.177245	1.51701	0.129265	0.244722	Conserved protein	conserved hypotheticals	0.199952	1.14866	0.236873	0.844132	0.398596	0.999831
Rv3893c	PE36	1896.72	0.268876	1.20487	0.181395	1.48227	0.13827	0.257619	PE family protein PE36	PE/PPE	-0.341965	0.788966	0.2403	-1.42308	0.154713	0.999831
Rv2768c	PPE43	922.691	0.2688	1.20481	0.196707	1.3665	0.171782	0.303813	PPE family protein PPE43	PE/PPE	0.237365	1.17884	0.259084	0.91617	0.359578	0.999831
Rv3011c	gatA	4284.71	0.268621	1.20466	0.198291	1.35468	0.17552	0.308698	Probable glutamyl-tRNA(GLN) amidotransferase (subunit A) GatA (Glu-ADT subunit A)	information pathways	-0.353915	0.782458	0.260182	-1.36026	0.173747	0.999831
Rv2202c	adoK	20872.9	0.268242	1.20434	0.177339	1.51259	0.130384	0.245805	Adenosine kinase	intermediary metabolism and respiration	0.145466	1.10609	0.237061	0.613624	0.539464	0.999831
Rv3589	mutY	2087.16	0.268227	1.20433	0.190932	1.40483	0.160071	0.28907	Probable adenine glycosylase MutY	information pathways	-0.11294	0.924702	0.250563	-0.450744	0.652174	0.999831
Rv3544c	fadE28	4454.83	0.267427	1.20366	0.189778	1.40915	0.158789	0.28726	Probable acyl-CoA dehydrogenase FadE28	lipid metabolism	0.0974612	1.06989	0.252462	0.386044	0.699464	0.999831
Rv3239c	Rv3239c	3277.97	0.266947	1.20326	0.17665	1.51117	0.130746	0.24628	Probable conserved transmembrane transport protein	cell wall and cell processes	0.18056	1.13332	0.236183	0.764492	0.444574	0.999831
Rv0497	Rv0497	5005.02	0.266944	1.20326	0.185845	1.43638	0.150895	0.275891	Probable conserved transmembrane protein	cell wall and cell processes	-0.417622	0.748658	0.246252	-1.69592	0.0899019	0.999831
Rv3309c	upp	734.842	0.266669	1.20303	0.203062	1.31324	0.189102	0.325351	Probable uracil phosphoribosyltransferase Upp (UMP pyrophosphorylase) (uprtase) (UMP diphosphorylase)	intermediary metabolism and respiration	-0.175206	0.885641	0.261337	-0.67042	0.50259	0.999831
Rv2529	Rv2529	360.979	0.266424	1.20282	0.24456	1.0894	0.275977	0.428395	Hypothetical protein	conserved hypotheticals	-0.477776	0.718084	0.299202	-1.59683	0.110303	0.999831
Rv0476	Rv0476	11788.9	0.265967	1.20244	0.190327	1.39742	0.162287	0.29179	Possible conserved transmembrane protein	cell wall and cell processes	0.664614	1.58514	0.252325	2.63396	0.00843961	0.999831
Rv3423c	alr	6872.39	0.265529	1.20208	0.175569	1.51239	0.130435	0.245805	Alanine racemase Alr	intermediary metabolism and respiration	0.209734	1.15647	0.23463	0.893891	0.37138	0.999831
Rv1063c	Rv1063c	8002.33	0.264694	1.20138	0.228181	1.16002	0.246042	0.396755	Conserved hypothetical protein	conserved hypotheticals	0.46062	1.37613	0.294323	1.56502	0.117579	0.999831
Rv3669	Rv3669	4596.09	0.264577	1.20128	0.187457	1.4114	0.158127	0.28644	Probable conserved transmembrane protein	cell wall and cell processes	-0.0232575	0.984008	0.247972	-0.0937908	0.925275	0.999831
Rv3446c	Rv3446c	165.805	0.26351	1.2004	0.29227	0.901599	0.36727	0.522746	Hypothetical alanine and valine rich protein	conserved hypotheticals	-0.0763674	0.948443	0.350601	-0.217819	0.82757	0.999831
Rv0524	hemL	14615.2	0.262769	1.19978	0.174908	1.50233	0.133013	0.249862	Probable glutamate-1-semialdehyde 2,1-aminomutase HemL (GSA) (glutamate-1-semialdehyde aminotransferase) (GSA-at)	intermediary metabolism and respiration	-0.0468694	0.968035	0.233879	-0.2004	0.841168	0.999831
Rv1827	garA	31733.2	0.26216	1.19927	0.176149	1.48829	0.136675	0.255356	Conserved protein with FHA domain, GarA	conserved hypotheticals	0.246072	1.18597	0.235564	1.04461	0.296205	0.999831
Rv3735	Rv3735	3035.83	0.261565	1.19878	0.186993	1.3988	0.161874	0.291547	Conserved hypothetical protein	conserved hypotheticals	0.605074	1.52106	0.247822	2.44156	0.0146238	0.999831
Rv2511	orn	1828.04	0.260847	1.19818	0.181435	1.43769	0.150522	0.275332	Oligoribonuclease Orn	intermediary metabolism and respiration	0.183376	1.13554	0.239669	0.765122	0.444199	0.999831
Rv0869c	moaA2	8356.03	0.260816	1.19816	0.170884	1.52628	0.12694	0.241322	Probable molybdenum cofactor biosynthesis protein A2 MoaA2	intermediary metabolism and respiration	0.129656	1.09403	0.229298	0.565447	0.57177	0.999831
Rv2548	vapC19	992.745	0.260713	1.19807	0.196902	1.32407	0.185479	0.320323	Possible toxin VapC19	virulence, detoxification, adaptation	0.305335	1.23571	0.257217	1.18707	0.235199	0.999831
Rv0212c	nadR	1123.68	0.260697	1.19806	0.210039	1.24118	0.214539	0.35796	Possible transcriptional regulatory protein NadR (probably AsnC-family)	regulatory proteins	0.274127	1.20926	0.272989	1.00417	0.315297	0.999831
Rv2940c	mas	127265	0.260096	1.19756	0.188811	1.37754	0.168344	0.299667	Probable multifunctional mycocerosic acid synthase membrane-associated Mas	lipid metabolism	0.090213	1.06453	0.250457	0.360194	0.718702	0.999831
Rv1225c	Rv1225c	1283.04	0.259951	1.19744	0.1897	1.37032	0.170587	0.30235	Conserved hypothetical protein	conserved hypotheticals	0.0956778	1.06857	0.250243	0.38234	0.702209	0.999831
MTB000062	mpr6	7668.79	0.259781	1.1973	0.242182	1.07267	0.283419	0.437062	Fragment of putative small regulatory RNA	stable RNAs	0.612867	1.5293	0.310269	1.97528	0.0482364	0.999831
Rv3728	Rv3728	3036.73	0.259768	1.19729	0.185737	1.39858	0.161939	0.291547	Probable conserved two-domain membrane protein	cell wall and cell processes	-0.216158	0.860855	0.246128	-0.878234	0.379817	0.999831
Rv0880	Rv0880	965.82	0.259294	1.19689	0.196154	1.32189	0.186206	0.321309	Possible transcriptional regulatory protein (possibly MarR-family)	regulatory proteins	-0.0917199	0.938403	0.254861	-0.359882	0.718936	0.999831
Rv0858c	dapC	1417.73	0.259243	1.19685	0.199241	1.30116	0.193205	0.330887	Probable N-succinyldiaminopimelate aminotransferase DapC (DAP-at)	intermediary metabolism and respiration	-0.322825	0.799503	0.259788	-1.24265	0.213996	0.999831
Rv2907c	rimM	2390.45	0.25819	1.19598	0.196513	1.31386	0.188894	0.325129	Probable 16S rRNA processing protein RimM	information pathways	0.258614	1.19633	0.258852	0.999081	0.317756	0.999831
Rv0998	Rv0998	6207.49	0.257272	1.19522	0.194518	1.32261	0.185964	0.321026	Conserved hypothetical protein	conserved hypotheticals	0.164362	1.12067	0.256809	0.640016	0.522162	0.999831
Rv0885	Rv0885	8450.96	0.256875	1.19489	0.176347	1.45664	0.145215	0.267769	Conserved hypothetical protein	conserved hypotheticals	0.0895746	1.06406	0.235962	0.379614	0.704232	0.999831
Rv0417	thiG	910.849	0.256745	1.19478	0.195829	1.31106	0.189836	0.326204	Probable thiamin biosynthesis protein ThiG (thiazole biosynthesis protein)	intermediary metabolism and respiration	0.157385	1.11526	0.257775	0.610551	0.541497	0.999831
Rv2454c	Rv2454c	17708.8	0.256613	1.19467	0.185519	1.38322	0.166598	0.297589	Probable oxidoreductase (beta subunit)	intermediary metabolism and respiration	0.0781041	1.05563	0.246667	0.316637	0.751519	0.999831
Rv1287	Rv1287	2702.57	0.256323	1.19443	0.20933	1.22449	0.220767	0.365456	Conserved hypothetical protein	conserved hypotheticals	0.121375	1.08777	0.273431	0.443898	0.657117	0.999831
Rv1338	murI	5716.72	0.256314	1.19442	0.184849	1.38661	0.165561	0.29604	Probable glutamate racemase MurI	cell wall and cell processes	0.00181144	1.00126	0.245913	0.00736618	0.994123	0.999831
Rv1742	Rv1742	1598.26	0.256029	1.19419	0.190427	1.3445	0.178786	0.312748	Unknown protein	unknown	0.154775	1.11325	0.252967	0.611841	0.540643	0.999831
Rv0352	dnaJ1	42695.1	0.255904	1.19408	0.195431	1.30944	0.190386	0.326876	Probable chaperone protein DnaJ1	virulence, detoxification, adaptation	0.123624	1.08947	0.258258	0.478684	0.632163	0.999831
Rv0028	Rv0028	548.232	0.255466	1.19372	0.207629	1.2304	0.218549	0.362335	Conserved hypothetical protein	conserved hypotheticals	0.201478	1.14988	0.273727	0.736054	0.461698	0.999831
Rv2155c	murD	10854.2	0.255336	1.19361	0.177184	1.44108	0.149561	0.274185	Probable UDP-N-acetylmuramoylalanine-D-glutamate ligase MurD	cell wall and cell processes	-0.370897	0.773302	0.236497	-1.5683	0.116812	0.999831
Rv1255c	Rv1255c	1116.45	0.255237	1.19353	0.19445	1.31261	0.189315	0.325444	Probable transcriptional regulatory protein	regulatory proteins	0.207629	1.15479	0.261255	0.794734	0.426768	0.999831
MTB000049	serT	2347.76	0.254535	1.19295	0.224774	1.13241	0.257464	0.409235	tRNA-Ser (GCT)	stable RNAs	0.0241394	1.01687	0.286377	0.0842925	0.932824	0.999831
Rv1073	Rv1073	31967.1	0.25383	1.19237	0.215158	1.17974	0.238105	0.387145	Conserved hypothetical protein	conserved hypotheticals	0.447508	1.36368	0.280611	1.59476	0.110765	0.999831
Rv1773c	Rv1773c	402.182	0.253504	1.1921	0.22075	1.14838	0.250813	0.402084	Probable transcriptional regulatory protein	regulatory proteins	0.099255	1.07122	0.284962	0.348309	0.727608	0.999831
Rv1655	argD	2763.68	0.253438	1.19204	0.184144	1.37631	0.168727	0.300089	Probable acetylornithine aminotransferase ArgD	intermediary metabolism and respiration	-0.224165	0.85609	0.24289	-0.92291	0.356054	0.999831
Rv3069	Rv3069	1279.14	0.251323	1.1903	0.197987	1.2694	0.2043	0.345277	Probable conserved transmembrane protein	cell wall and cell processes	0.0893944	1.06392	0.260137	0.343644	0.731114	0.999831
Rv2159c	Rv2159c	10916.8	0.250994	1.19003	0.209416	1.19854	0.230707	0.377308	Conserved protein	conserved hypotheticals	-0.507191	0.703591	0.274073	-1.85057	0.064231	0.999831
Rv0842	Rv0842	896.1	0.250957	1.19	0.200377	1.25243	0.210414	0.352609	Probable conserved integral membrane protein	cell wall and cell processes	0.0602492	1.04265	0.262129	0.229845	0.818212	0.999831
Rv3014c	ligA	4180.5	0.250604	1.1897	0.180857	1.38565	0.165855	0.29639	DNA ligase [NAD dependent] LigA (polydeoxyribonucleotide synthase [NAD+])	information pathways	-0.290198	0.81779	0.240349	-1.2074	0.227277	0.999831
Rv3282	Rv3282	5011.2	0.250453	1.18958	0.197483	1.26823	0.204716	0.345568	Conserved hypothetical protein	conserved hypotheticals	0.0181401	1.01265	0.260215	0.0697119	0.944423	0.999831
Rv3866	espG1	12397.1	0.250332	1.18948	0.173201	1.44532	0.148368	0.272604	ESX-1 secretion-associated protein EspG1	cell wall and cell processes	0.327571	1.2549	0.232175	1.41088	0.15828	0.999831
Rv2367c	Rv2367c	9579.39	0.249877	1.18911	0.185448	1.34743	0.177843	0.311719	Conserved hypothetical protein	conserved hypotheticals	-0.0645678	0.956232	0.246882	-0.261533	0.793682	0.999831
Rv3480c	Rv3480c	10543	0.249366	1.18868	0.183135	1.36165	0.173309	0.305726	Possible triacylglycerol synthase (diacylglycerol acyltransferase)	lipid metabolism	0.133843	1.09721	0.243677	0.549263	0.582825	0.999831
Rv2856	nicT	2427.9	0.248685	1.18812	0.184427	1.34842	0.177524	0.311424	Possible nickel-transport integral membrane protein NicT	cell wall and cell processes	0.019895	1.01389	0.244278	0.0814444	0.935089	0.999831
Rv3359	Rv3359	438.226	0.247949	1.18752	0.214954	1.15349	0.248708	0.400112	Possible oxidoreductase	intermediary metabolism and respiration	-0.142501	0.905947	0.274972	-0.518239	0.604292	0.999831
Rv1603	hisA	6044.1	0.247563	1.1872	0.200119	1.23708	0.216057	0.359542	Probable phosphoribosylformimino-5-aminoimidazole carboxamide ribotide isomerase HisA	intermediary metabolism and respiration	0.163174	1.11975	0.263496	0.619265	0.535742	0.999831
MTB000032	argW	216.827	0.247184	1.18689	0.258419	0.956526	0.338807	0.496456	tRNA-Arg (TCT)	stable RNAs	0.188848	1.13985	0.31421	0.601024	0.547824	0.999831
Rv2181	Rv2181	9195.02	0.246915	1.18667	0.177322	1.39246	0.163782	0.293836	Alpha(1->2)mannosyltransferase	cell wall and cell processes	0.18736	1.13868	0.236764	0.791338	0.428747	0.999831
Rv3413c	Rv3413c	9427.8	0.246392	1.18624	0.171962	1.43283	0.151906	0.277196	Unknown alanine and proline rich protein	conserved hypotheticals	0.0739354	1.05258	0.230156	0.32124	0.748029	0.999831
Rv1019	Rv1019	5546.32	0.246369	1.18622	0.197209	1.24928	0.211563	0.354068	Probable transcriptional regulatory protein (probably TetR-family)	regulatory proteins	0.383391	1.3044	0.260208	1.4734	0.140643	0.999831
Rv3513c	fadD18	646.323	0.245872	1.18581	0.209599	1.17306	0.240772	0.390708	Probable fatty-acid-CoA ligase FadD18 (fragment) (fatty-acid-CoA synthetase) (fatty-acid-CoA synthase)	lipid metabolism	0.0963587	1.06907	0.277902	0.346736	0.72879	0.999831
Rv3895c	eccB2	1832.97	0.245456	1.18547	0.189218	1.29721	0.194559	0.332651	ESX conserved component EccB2. ESX-2 type VII secretion system protein. Probable membrane protein.	cell wall and cell processes	-0.13234	0.912351	0.250289	-0.528748	0.59698	0.999831
Rv1657	argR	1605.53	0.245335	1.18537	0.198168	1.23801	0.215711	0.359111	Probable arginine repressor ArgR (AHRC)	regulatory proteins	-0.0660743	0.955234	0.25932	-0.254799	0.798879	0.999831
Rv3218	Rv3218	649.303	0.245265	1.18531	0.208002	1.17915	0.238339	0.387372	Conserved protein	conserved hypotheticals	-0.227699	0.853996	0.26808	-0.849371	0.395675	0.999831
Rv1474c	Rv1474c	3014.79	0.245261	1.18531	0.181481	1.35144	0.176555	0.309989	Probable transcriptional regulatory protein	regulatory proteins	0.253515	1.19211	0.242034	1.04744	0.294899	0.999831
Rv3706c	Rv3706c	779.798	0.244401	1.1846	0.209542	1.16636	0.24347	0.394154	Conserved hypothetical proline rich protein	conserved hypotheticals	-0.585812	0.666274	0.270148	-2.16849	0.0301217	0.999831
Rv1972	Rv1972	187.855	0.243615	1.18396	0.256824	0.948568	0.34284	0.500447	Probable conserved Mce associated membrane protein	cell wall and cell processes	0.307906	1.23791	0.32547	0.946034	0.344131	0.999831
Rv2110c	prcB	30806.3	0.242872	1.18335	0.179367	1.35405	0.17572	0.308787	Proteasome beta subunit PrcB; assembles with alpha subunit PrcA.	intermediary metabolism and respiration	0.233393	1.1756	0.239432	0.974781	0.329669	0.999831
Rv3594	Rv3594	2365.28	0.242516	1.18305	0.180334	1.34482	0.178684	0.312748	Conserved hypothetical protein	conserved hypotheticals	0.0489754	1.03453	0.2409	0.203302	0.838899	0.999831
Rv1810	Rv1810	5693.5	0.241829	1.18249	0.175258	1.37985	0.167633	0.298531	Conserved protein	conserved hypotheticals	0.244869	1.18499	0.234716	1.04326	0.296828	0.999831
Rv3906c	Rv3906c	2447.8	0.241442	1.18217	0.180245	1.33952	0.180401	0.314593	Conserved hypothetical protein	conserved hypotheticals	-0.360396	0.778951	0.239613	-1.50408	0.132562	0.999831
Rv1103c	mazE3	3091.44	0.240853	1.18169	0.218206	1.10378	0.269687	0.421781	Possible antitoxin MazE3	virulence, detoxification, adaptation	-0.192702	0.874965	0.28295	-0.681048	0.495841	0.999831
Rv2738c	Rv2738c	958.523	0.240441	1.18135	0.206007	1.16715	0.243149	0.393789	Conserved hypothetical protein	conserved hypotheticals	-0.129624	0.91407	0.266576	-0.486256	0.626786	0.999831
Rv0939	Rv0939	15394.8	0.238971	1.18015	0.172926	1.38193	0.166994	0.297908	Possible bifunctional enzyme: 2-hydroxyhepta-2,4-diene-1,7-dioate isomerase (HHDD isomerase) + cyclase/dehydrase	intermediary metabolism and respiration	0.239081	1.18024	0.231794	1.03144	0.302336	0.999831
Rv0983	pepD	33105.2	0.2386	1.17985	0.19644	1.21462	0.224511	0.36944	Probable serine protease PepD (serine proteinase) (MTB32B)	intermediary metabolism and respiration	0.128329	1.09303	0.259335	0.494837	0.620715	0.999831
Rv2427A	oxyR'	752.317	0.238116	1.17945	0.252636	0.942525	0.345924	0.502451	Transcriptional regulator OxyR', pseudogene	virulence, detoxification, adaptation	0.139144	1.10125	0.324542	0.428738	0.668114	0.999831
Rv1382	Rv1382	1102.01	0.238041	1.17939	0.193377	1.23097	0.218334	0.362304	Probable export or membrane protein	cell wall and cell processes	0.0195791	1.01366	0.2524	0.0775717	0.938169	0.999831
Rv2315c	Rv2315c	7068.5	0.237668	1.17909	0.175271	1.356	0.175098	0.308484	Conserved protein	conserved hypotheticals	0.187884	1.13909	0.234118	0.80252	0.422252	0.999831
Rv2577	Rv2577	487.145	0.23746	1.17892	0.209121	1.13552	0.256159	0.407934	Conserved protein	conserved hypotheticals	-0.196294	0.87279	0.270267	-0.726296	0.467657	0.999831
Rv1744c	Rv1744c	155.12	0.237085	1.17861	0.281879	0.841087	0.400299	0.55366	Probable membrane protein	cell wall and cell processes	0.0194315	1.01356	0.330155	0.0588557	0.953067	0.999831
Rv2447c	folC	8598.26	0.236214	1.1779	0.186281	1.26805	0.20478	0.345568	Probable folylpolyglutamate synthase protein FolC (folylpoly-gamma-glutamate synthetase) (FPGS)	intermediary metabolism and respiration	0.0675272	1.04792	0.247233	0.273132	0.784752	0.999831
Rv2405	Rv2405	2682.91	0.236086	1.17779	0.17723	1.33209	0.182832	0.317756	Conserved protein	conserved hypotheticals	-0.0314595	0.97843	0.235536	-0.133565	0.893746	0.999831
Rv3887c	eccD2	2439.53	0.235658	1.17744	0.179515	1.31275	0.189268	0.325444	ESX conserved component EccD2. ESX-2 type VII secretion system protein. Probable transmembrane protein.	cell wall and cell processes	0.0576836	1.04079	0.23858	0.241779	0.808951	0.999831
Rv1291c	Rv1291c	138.701	0.234142	1.17621	0.286936	0.816008	0.414496	0.566321	Conserved hypothetical secreted protein	cell wall and cell processes	-0.323692	0.799022	0.344882	-0.938559	0.347957	0.999831
Rv1936	Rv1936	825.198	0.233972	1.17607	0.196695	1.18952	0.234236	0.382214	Possible monooxygenase	intermediary metabolism and respiration	0.168679	1.12403	0.260127	0.64845	0.516694	0.999831
Rv3845	Rv3845	233.768	0.233712	1.17586	0.247549	0.944103	0.345117	0.501936	Hypothetical protein	conserved hypotheticals	0.00595942	1.00414	0.318031	0.0187385	0.98505	0.999831
Rv3387	Rv3387	369.211	0.233629	1.17579	0.225359	1.0367	0.299876	0.454847	Possible transposase	insertion seqs and phages	0.27637	1.21114	0.289047	0.956145	0.338999	0.999831
Rv3268	Rv3268	12054.1	0.233465	1.17566	0.170741	1.36737	0.171511	0.303498	Conserved hypothetical protein	conserved hypotheticals	-0.0104316	0.992795	0.228816	-0.0455894	0.963638	0.999831
Rv0547c	Rv0547c	3813.88	0.233027	1.1753	0.174451	1.33577	0.181624	0.316456	Possible oxidoreductase	intermediary metabolism and respiration	0.0963123	1.06904	0.232686	0.413915	0.678936	0.999831
Rv3198c	uvrD2	6131.49	0.232106	1.17455	0.1808	1.28377	0.199221	0.338791	Probable ATP-dependent DNA helicase II UvrD2	information pathways	-0.146287	0.903573	0.240865	-0.607341	0.543624	0.999831
Rv2046	lppI	1171.02	0.230423	1.17318	0.199969	1.15229	0.2492	0.400591	Probable lipoprotein LppI	cell wall and cell processes	-0.363042	0.777523	0.260879	-1.39161	0.16404	0.999831
Rv2910c	Rv2910c	2493.38	0.230252	1.17304	0.234646	0.981274	0.326458	0.483049	Conserved hypothetical protein	conserved hypotheticals	0.228992	1.17202	0.301296	0.760021	0.447242	0.999831
Rv2298	Rv2298	4309.68	0.230228	1.17302	0.188731	1.21988	0.222512	0.36731	Conserved protein	conserved hypotheticals	0.145645	1.10623	0.250068	0.582421	0.560283	0.999831
Rv1575	Rv1575	501.279	0.230196	1.17299	0.25391	0.906607	0.364614	0.520769	Probable PhiRv1 phage protein	insertion seqs and phages	0.0234057	1.01636	0.320394	0.0730529	0.941764	0.999831
Rv2448c	valS	17794.3	0.229935	1.17278	0.179468	1.28121	0.200121	0.339914	Probable valyl-tRNA synthase protein ValS (valyl-tRNA synthetase) (valine--tRNA ligase) (valine translase)	information pathways	0.048054	1.03387	0.239385	0.20074	0.840902	0.999831
Rv2574	Rv2574	3330.89	0.229343	1.1723	0.181439	1.26403	0.206221	0.347417	Conserved protein	conserved hypotheticals	-0.136352	0.909817	0.240621	-0.566669	0.570939	0.999831
Rv0273c	Rv0273c	1733.6	0.229312	1.17228	0.206103	1.11261	0.265876	0.417762	Possible transcriptional regulatory protein	regulatory proteins	-0.0490423	0.966578	0.269041	-0.182285	0.855359	0.999831
MTB000074	MTS0858	360.759	0.229223	1.1722	0.242462	0.945396	0.344457	0.501779	Putative small regulatory RNA	stable RNAs	0.548765	1.46283	0.300872	1.82392	0.0681645	0.999831
Rv1375	Rv1375	6209.65	0.229082	1.17209	0.188283	1.21669	0.223722	0.368498	Conserved hypothetical protein	conserved hypotheticals	0.224878	1.16868	0.249924	0.899784	0.368235	0.999831
Rv3443c	rplM	16867.6	0.227346	1.17068	0.173939	1.30704	0.191199	0.327998	50S ribosomal protein L13 RplM	information pathways	-0.0299236	0.979472	0.232673	-0.128608	0.897668	0.999831
Rv1135c	PPE16	828.34	0.22703	1.17042	0.205515	1.10469	0.269294	0.421522	PPE family protein PPE16	PE/PPE	-0.179983	0.882713	0.266939	-0.674246	0.500155	0.999831
Rv2282c	Rv2282c	373.508	0.226999	1.1704	0.225024	1.00877	0.313083	0.468656	Probable transcription regulator (LysR family)	regulatory proteins	-0.0464541	0.968313	0.282275	-0.16457	0.869282	0.999831
Rv2081c	Rv2081c	3915.75	0.226946	1.17035	0.17455	1.30018	0.193541	0.331324	Conserved transmembrane protein	cell wall and cell processes	0.1591	1.11659	0.23349	0.681398	0.495619	0.999831
Rv2076c	Rv2076c	1463.39	0.226408	1.16992	0.206209	1.09795	0.272225	0.424493	Conserved hypothetical protein	conserved hypotheticals	0.124122	1.08984	0.273373	0.45404	0.6498	0.999831
Rv0989c	grcC2	2204.33	0.226247	1.16979	0.185274	1.22115	0.222028	0.366885	Probable polyprenyl-diphosphate synthase GrcC2 (polyprenyl pyrophosphate synthetase)	intermediary metabolism and respiration	-0.180296	0.882522	0.245596	-0.734118	0.462877	0.999831
Rv3516	echA19	3091.83	0.22562	1.16928	0.221214	1.01992	0.307768	0.462683	Possible enoyl-CoA hydratase EchA19 (enoyl hydrase) (unsaturated acyl-CoA hydratase) (crotonase)	lipid metabolism	-0.0704913	0.952314	0.286801	-0.245785	0.805849	0.999831
Rv0245	Rv0245	2225.46	0.225327	1.16904	0.19259	1.16999	0.242007	0.392093	Possible oxidoreductase	intermediary metabolism and respiration	0.133522	1.09697	0.25415	0.525368	0.599328	0.999831
Rv1959c	parE1	2200.95	0.225242	1.16897	0.212629	1.05932	0.289454	0.443291	Possible toxin ParE1	virulence, detoxification, adaptation	0.273823	1.20901	0.277952	0.985144	0.324553	0.999831
Rv2088	pknJ	1959.28	0.225235	1.16897	0.179847	1.25237	0.210434	0.352609	Transmembrane serine/threonine-protein kinase J PknJ (protein kinase J) (STPK J)	regulatory proteins	0.0420094	1.02955	0.238096	0.176439	0.859949	0.999831
Rv1326c	glgB	9469.17	0.225075	1.16884	0.178499	1.26093	0.207333	0.348289	1,4-alpha-glucan branching enzyme GlgB (glycogen branching enzyme)	intermediary metabolism and respiration	-0.0145616	0.989957	0.238285	-0.0611098	0.951272	0.999831
Rv0478	deoC	4973.4	0.224841	1.16865	0.182766	1.23021	0.218617	0.362335	Probable deoxyribose-phosphate aldolase DeoC (phosphodeoxyriboaldolase) (deoxyriboaldolase)	intermediary metabolism and respiration	0.0872613	1.06235	0.244721	0.356574	0.72141	0.999831
Rv1510	Rv1510	1689.48	0.224763	1.16858	0.185065	1.21451	0.224554	0.36944	Conserved probable membrane protein	cell wall and cell processes	-0.104978	0.929819	0.245481	-0.427641	0.668913	0.999831
Rv3182	Rv3182	1392.09	0.22466	1.1685	0.2433	0.923385	0.355806	0.512447	Conserved hypothetical protein	conserved hypotheticals	0.142792	1.10404	0.31046	0.459937	0.645561	0.999831
Rv1895	Rv1895	2660.05	0.224478	1.16835	0.196555	1.14206	0.253428	0.405026	Possible dehydrogenase	intermediary metabolism and respiration	-0.0671127	0.954546	0.260366	-0.257763	0.79659	0.999831
Rv0827c	kmtR	2503.32	0.224327	1.16823	0.267334	0.839125	0.401399	0.554435	Metal sensor transcriptional regulator KmtR (ArsR-SmtB family)	regulatory proteins	0.392562	1.31272	0.334158	1.17478	0.240083	0.999831
Rv0840c	pip	1467.54	0.224095	1.16804	0.248985	0.900033	0.368103	0.523574	Probable proline iminopeptidase Pip (prolyl aminopeptidase) (pap)	intermediary metabolism and respiration	0.159991	1.11728	0.317742	0.503525	0.614595	0.999831
Rv0982	mprB	26656.9	0.223941	1.16792	0.205631	1.08904	0.276136	0.428479	Two component sensor kinase MprB	regulatory proteins	0.370218	1.29255	0.269727	1.37256	0.169888	0.999831
Rv3168	Rv3168	1170.02	0.223576	1.16762	0.203343	1.0995	0.271548	0.42376	Putative aminoglycoside phosphotransferase	virulence, detoxification, adaptation	-0.143288	0.905453	0.266233	-0.538207	0.590434	0.999831
Rv3635	Rv3635	1772.29	0.223526	1.16758	0.18641	1.19911	0.230486	0.377142	Probable conserved transmembrane protein	cell wall and cell processes	-0.0665593	0.954913	0.245932	-0.270641	0.786667	0.999831
Rv2184c	Rv2184c	5833.06	0.223057	1.1672	0.174102	1.28118	0.200129	0.339914	Conserved hypothetical protein	conserved hypotheticals	0.237661	1.17908	0.233024	1.0199	0.307777	0.999831
Rv1796	mycP5	23584.1	0.222778	1.16698	0.169511	1.31424	0.188765	0.325043	Probable proline rich membrane-anchored mycosin MycP5 (serine protease) (subtilisin-like protease) (subtilase-like) (mycosin-5)	intermediary metabolism and respiration	0.0526876	1.0372	0.227575	0.231518	0.816912	0.999831
Rv3559c	Rv3559c	800.017	0.222271	1.16657	0.204276	1.08809	0.276554	0.428805	Probable oxidoreductase	intermediary metabolism and respiration	-0.227156	0.854317	0.266389	-0.852723	0.393813	0.999831
Rv3859c	gltB	45724.1	0.221072	1.1656	0.184978	1.19512	0.232038	0.37923	Probable ferredoxin-dependent glutamate synthase [NADPH] (large subunit) GltB (L-glutamate synthase) (L-glutamate synthetase) (NADH-glutamate synthase) (glutamate synthase (NADH))(NADPH-GOGAT)	intermediary metabolism and respiration	0.151455	1.11069	0.245977	0.615727	0.538075	0.999831
Rv2493	vapB38	2400.04	0.220764	1.16535	0.202485	1.09027	0.275593	0.428249	Possible antitoxin VapB38	virulence, detoxification, adaptation	-0.122843	0.918376	0.264242	-0.464887	0.642012	0.999831
Rv0771	Rv0771	822.721	0.220642	1.16525	0.258408	0.85385	0.393188	0.547487	Possible 4-carboxymuconolactone decarboxylase (CMD)	intermediary metabolism and respiration	0.187341	1.13866	0.330067	0.567586	0.570316	0.999831
Rv3290c	lat	80850.6	0.22061	1.16523	0.262406	0.840721	0.400504	0.553757	Probable L-lysine-epsilon aminotransferase Lat (L-lysine aminotransferase) (lysine 6-aminotransferase)	intermediary metabolism and respiration	0.139719	1.10169	0.330355	0.422936	0.672342	0.999831
Rv1997	ctpF	13203.2	0.219855	1.16462	0.234646	0.936964	0.348777	0.505346	Probable metal cation transporter P-type ATPase A CtpF	cell wall and cell processes	0.0766279	1.05455	0.301428	0.254216	0.799328	0.999831
Rv2344c	dgt	7210.17	0.219165	1.16406	0.185551	1.18116	0.237539	0.386682	Probable deoxyguanosine triphosphate triphosphohydrolase Dgt (dGTPase) (dGTP triphosphohydrolase)	intermediary metabolism and respiration	-0.0430012	0.970634	0.246525	-0.17443	0.861528	0.999831
Rv2174	mptA	3845.43	0.219074	1.16399	0.196124	1.11702	0.263987	0.415747	Alpha(1->6)mannosyltransferase. Possible conserved integral membrane protein.	cell wall and cell processes	0.142463	1.10379	0.258563	0.550979	0.581648	0.999831
Rv3754	tyrA	2370.82	0.218984	1.16391	0.184722	1.18548	0.235828	0.384202	Prephenate dehydrogenase TyrA (PDH) (hydroxyphenylpyruvate synthase)	intermediary metabolism and respiration	0.243907	1.1842	0.244641	0.997001	0.318764	0.999831
MTB000040	glnU	1193.14	0.218981	1.16391	0.206663	1.0596	0.289325	0.443258	tRNA-Gln (CTG)	stable RNAs	0.0571904	1.04044	0.267691	0.213643	0.830825	0.999831
Rv0063	Rv0063	4583.75	0.218933	1.16387	0.198353	1.10375	0.2697	0.421781	Possible oxidoreductase	intermediary metabolism and respiration	-0.221615	0.857605	0.260798	-0.849756	0.395461	0.999831
Rv1274	lprB	9209.88	0.218863	1.16382	0.183279	1.19415	0.232418	0.379548	Possible lipoprotein LprB	cell wall and cell processes	0.106843	1.07687	0.243857	0.438138	0.661286	0.999831
Rv3515c	fadD19	3468.56	0.21707	1.16237	0.174503	1.24394	0.213523	0.356624	Fatty-acid-CoA ligase FadD19 (fatty-acid-CoA synthetase) (fatty-acid-CoA synthase)	lipid metabolism	0.314611	1.24368	0.235303	1.33705	0.181206	0.999831
Rv0746	PE_PGRS9	1385.41	0.216427	1.16185	0.239836	0.902397	0.366846	0.522505	PE-PGRS family protein PE_PGRS9	PE/PPE	-0.614932	0.652961	0.30466	-2.01842	0.0435472	0.999831
Rv3627c	Rv3627c	18780.4	0.21593	1.16145	0.178712	1.20826	0.226948	0.372836	Conserved protein	conserved hypotheticals	0.159469	1.11688	0.238589	0.668385	0.503888	0.999831
Rv0868c	moaD2	2831.02	0.215326	1.16097	0.177842	1.21077	0.225983	0.371399	Probable molybdenum cofactor biosynthesis protein D 2 MoaD2 (molybdopterin converting factor small subunit) (molybdopterin [MPT] converting factor, subunit 1)	intermediary metabolism and respiration	-0.239835	0.846842	0.236687	-1.0133	0.310916	0.999831
Rv0803	purL	11540	0.215073	1.16076	0.201408	1.06785	0.285589	0.439006	Phosphoribosylformylglycinamidine synthase II PurL (FGAM synthase II)	intermediary metabolism and respiration	-0.0048429	0.996649	0.264599	-0.0183028	0.985397	0.999831
Rv1585c	Rv1585c	6247.21	0.215004	1.16071	0.25235	0.852007	0.39421	0.548559	Possible phage PhiRv1 protein	insertion seqs and phages	0.155392	1.11372	0.322239	0.482225	0.629646	0.999831
Rv3850	Rv3850	4853.3	0.214222	1.16008	0.190124	1.12675	0.25985	0.411279	Conserved protein	conserved hypotheticals	-0.207469	0.866055	0.251444	-0.82511	0.409309	0.999831
Rv2306A	Rv2306A	693.237	0.214002	1.1599	0.202159	1.05858	0.28979	0.443639	Possible conserved membrane protein	cell wall and cell processes	0.08383	1.05983	0.262925	0.318836	0.749851	0.999831
Rv0023	Rv0023	2544.94	0.213489	1.15949	0.183832	1.16133	0.24551	0.396363	Possible transcriptional regulatory protein	regulatory proteins	-0.0253844	0.982559	0.243125	-0.104409	0.916845	0.999831
Rv2470	glbO	4695.78	0.212736	1.15888	0.185659	1.14584	0.25186	0.403347	Globin (oxygen-binding protein) GlbO	intermediary metabolism and respiration	0.337343	1.26343	0.246143	1.37052	0.170525	0.999831
Rv2505c	fadD35	1151.19	0.212481	1.15868	0.190787	1.11371	0.265406	0.417341	Probable fatty-acid-CoA ligase FadD35 (fatty-acid-CoA synthetase) (fatty-acid-CoA synthase)	lipid metabolism	0.174452	1.12854	0.251591	0.693393	0.488063	0.999831
Rv2826c	Rv2826c	2565.19	0.212474	1.15867	0.200983	1.05717	0.290432	0.444457	Hypothetical protein	conserved hypotheticals	0.386769	1.30746	0.265498	1.45677	0.14518	0.999831
Rv0091	mtn	1280.23	0.21191	1.15822	0.187722	1.12885	0.258962	0.410031	Probable bifunctional MTA/SAH nucleosidase Mtn: 5'-methylthioadenosine nucleosidase (methylthioadenosine methylthioribohydrolase) + S-adenosylhomocysteine nucleosidase (S-adenosyl-L-homocysteine homocysteinylribohydrolase)	intermediary metabolism and respiration	-0.144463	0.904716	0.244589	-0.590634	0.554766	0.999831
Rv2873	mpt83	1000.94	0.211907	1.15822	0.207234	1.02255	0.306523	0.461186	Cell surface lipoprotein Mpt83 (lipoprotein P23)	cell wall and cell processes	-0.0493923	0.966343	0.269682	-0.18315	0.85468	0.999831
Rv2287	yjcE	1409.98	0.211635	1.158	0.187427	1.12916	0.258829	0.410031	Probable conserved integral membrane transport protein YjcE	cell wall and cell processes	-0.0218484	0.98497	0.246041	-0.0887997	0.929241	0.999831
Rv2219	Rv2219	9569.11	0.211321	1.15775	0.170465	1.23968	0.215095	0.358375	Probable conserved transmembrane protein	cell wall and cell processes	0.0937525	1.06714	0.228787	0.40978	0.681967	0.999831
Rv2010	vapC15	13917.6	0.210901	1.15741	0.205157	1.02799	0.303953	0.458846	Toxin VapC15	virulence, detoxification, adaptation	0.378176	1.2997	0.269059	1.40555	0.159858	0.999831
MTB000003	leuT	716.354	0.210709	1.15726	0.201941	1.04342	0.296756	0.451544	tRNA-Leu (CAG)	stable RNAs	0.18841	1.13951	0.260741	0.722595	0.469929	0.999831
Rv0812	Rv0812	1528.84	0.209254	1.15609	0.193193	1.08313	0.27875	0.431396	Probable amino acid aminotransferase	intermediary metabolism and respiration	-0.114759	0.923536	0.254846	-0.450308	0.652488	0.999831
Rv2797c	Rv2797c	1784.57	0.209189	1.15604	0.198538	1.05365	0.292044	0.44626	Conserved hypothetical protein	conserved hypotheticals	-0.39907	0.758347	0.260429	-1.53236	0.125433	0.999831
Rv2604c	snoP	2693.92	0.209061	1.15594	0.214002	0.976911	0.328613	0.484843	Probable glutamine amidotransferase SnoP	intermediary metabolism and respiration	-0.266246	0.83148	0.278157	-0.957179	0.338477	0.999831
Rv1767	Rv1767	1161.75	0.209051	1.15593	0.189967	1.10046	0.271132	0.42327	Conserved protein	conserved hypotheticals	0.02686	1.01879	0.256043	0.104904	0.916452	0.999831
Rv0638	secE1	32075	0.208553	1.15553	0.186997	1.11528	0.264732	0.41676	Probable preprotein translocase SecE1	cell wall and cell processes	0.0891831	1.06377	0.248373	0.359069	0.719544	0.999831
Rv2602	vapC41	3924.39	0.208128	1.15519	0.195729	1.06335	0.287623	0.441144	Possible toxin VapC41. Contains PIN domain.	virulence, detoxification, adaptation	0.611867	1.52824	0.259191	2.36068	0.0182416	0.999831
Rv2795c	Rv2795c	6245.09	0.207831	1.15495	0.177526	1.17071	0.241715	0.391774	Conserved hypothetical protein	conserved hypotheticals	-0.139413	0.907889	0.236651	-0.589107	0.555789	0.999831
Rv1168c	PPE17	16352.9	0.207768	1.1549	0.214659	0.967897	0.333096	0.489896	PPE family protein PPE17	PE/PPE	0.437246	1.35402	0.280028	1.56144	0.11842	0.999831
Rv0678	Rv0678	14387.5	0.207747	1.15488	0.248397	0.836352	0.402957	0.555467	Conserved protein	conserved hypotheticals	0.546621	1.46066	0.316005	1.72979	0.0836686	0.999831
Rv1300	hemK	16654.2	0.207206	1.15445	0.193191	1.07255	0.283474	0.437062	Probable HemK protein homolog HemK	intermediary metabolism and respiration	0.0860984	1.0615	0.255516	0.336959	0.736148	0.999831
Rv2273	Rv2273	741.006	0.207113	1.15438	0.207638	0.997469	0.318537	0.474574	Probable conserved transmembrane protein	cell wall and cell processes	-0.154046	0.898727	0.268487	-0.573755	0.566134	0.999831
Rv3882c	eccE1	10539.7	0.207077	1.15435	0.192599	1.07517	0.2823	0.435742	ESX conserved component EccE1. ESX-1 type VII secretion system protein. Possible membrane protein.	cell wall and cell processes	0.0677007	1.04805	0.2546	0.26591	0.790309	0.999831
Rv1942c	mazF5	2420.32	0.206869	1.15418	0.203169	1.01821	0.308576	0.463258	Possible toxin MazF5	virulence, detoxification, adaptation	0.285726	1.21902	0.26684	1.07078	0.28427	0.999831
Rv2793c	truB	6531.9	0.20679	1.15412	0.186626	1.10805	0.267842	0.420208	Probable tRNA pseudouridine synthase B TruB (tRNA pseudouridine 55 synthase) (PSI55 synthase) (pseudouridylate synthase) (uracil hydrolyase)	information pathways	0.0705809	1.05014	0.247809	0.284819	0.775783	0.999831
Rv1206	fadD6	3913.83	0.206741	1.15408	0.179894	1.14924	0.250458	0.401827	Probable fatty-acid-CoA ligase FadD6 (fatty-acid-CoA synthetase) (fatty-acid-CoA synthase)	lipid metabolism	0.0316753	1.0222	0.239519	0.132246	0.89479	0.999831
Rv1637c	Rv1637c	2711.04	0.206621	1.15398	0.191727	1.07768	0.281175	0.434332	Conserved protein	conserved hypotheticals	-0.118138	0.921376	0.252592	-0.467705	0.639996	0.999831
Rv0126	treS	7924.55	0.206262	1.1537	0.171144	1.2052	0.228126	0.374323	Trehalose synthase TreS	virulence, detoxification, adaptation	0.185285	1.13704	0.229418	0.807631	0.419303	0.999831
Rv1921c	lppF	407.813	0.204688	1.15244	0.224619	0.911269	0.362154	0.518154	Probable conserved lipoprotein LppF	cell wall and cell processes	-0.0140862	0.990284	0.284561	-0.0495017	0.960519	0.999831
Rv2872	vapC43	1852.68	0.204686	1.15244	0.186219	1.09917	0.271696	0.423829	Possible toxin VapC43. Contains PIN domain.	virulence, detoxification, adaptation	0.0465665	1.0328	0.245276	0.189854	0.849424	0.999831
Rv3008	Rv3008	3143.47	0.204619	1.15238	0.229965	0.88978	0.373584	0.529342	Hypothetical protein	conserved hypotheticals	0.428636	1.34596	0.295783	1.44916	0.147293	0.999831
Rv1036c	Rv1036c	347.918	0.204372	1.15218	0.229747	0.889553	0.373706	0.529342	Probable IS1560 transposase (fragment)	insertion seqs and phages	0.260934	1.19825	0.288146	0.905564	0.365167	0.999831
Rv2766c	Rv2766c	1425.22	0.20418	1.15203	0.193441	1.05552	0.291188	0.445283	Probable short-chain type dehydrogenase/reductase	intermediary metabolism and respiration	0.00350519	1.00243	0.253123	0.0138478	0.988951	0.999831
Rv0237	lpqI	5637.06	0.203585	1.15156	0.209142	0.973428	0.330341	0.486519	Probable conserved lipoprotein LpqI	cell wall and cell processes	0.166014	1.12195	0.273319	0.607398	0.543587	0.999831
Rv1977	Rv1977	3942.98	0.203392	1.1514	0.183766	1.1068	0.26838	0.420793	Conserved protein	conserved hypotheticals	0.363462	1.28651	0.245009	1.48346	0.137952	0.999831
Rv3410c	guaB3	4704.62	0.203054	1.15113	0.181771	1.11709	0.263958	0.415747	Probable inosine-5'-monophosphate dehydrogenase GuaB3 (imp dehydrogenase) (inosinic acid dehydrogenase) (inosinate dehydrogenase) (imp oxidoreductase) (inosine-5'-monophosphate oxidoreductase) (IMPDH) (IMPD)	intermediary metabolism and respiration	-0.101898	0.931806	0.241981	-0.421101	0.673682	0.999831
Rv1173	fbiC	37187.2	0.203023	1.15111	0.18651	1.08853	0.27636	0.428665	Probable F420 biosynthesis protein FbiC	intermediary metabolism and respiration	0.225412	1.16911	0.247737	0.909885	0.362883	0.999831
Rv1560	vapB11	1716.59	0.202048	1.15033	0.186222	1.08498	0.27793	0.430289	Possible antitoxin VapB11	virulence, detoxification, adaptation	0.260929	1.19825	0.246801	1.05724	0.290401	0.999831
Rv0594	mce2F	2511.55	0.202024	1.15031	0.179413	1.12603	0.260153	0.411534	Mce-family protein Mce2F	virulence, detoxification, adaptation	-0.0372938	0.974481	0.238365	-0.156457	0.875673	0.999831
Rv2585c	Rv2585c	11448.8	0.201738	1.15008	0.198671	1.01544	0.309897	0.464901	Possible conserved lipoprotein	cell wall and cell processes	-0.152568	0.899648	0.261567	-0.583285	0.559701	0.999831
Rv2982c	gpdA2	4695.84	0.20088	1.1494	0.199963	1.00459	0.315097	0.470853	Probable glycerol-3-phosphate dehydrogenase [NAD(P)+] GpdA2 (NAD(P)H- dependent glycerol-3-phosphate dehydrogenase)	lipid metabolism	-0.0214885	0.985216	0.263001	-0.0817051	0.934881	0.999831
Rv1214c	PE14	1446.33	0.200772	1.14931	0.187724	1.06951	0.284842	0.43835	PE family protein PE14	PE/PPE	0.0398792	1.02803	0.247141	0.161362	0.871808	0.999831
Rv0616A	vapB29	2650.24	0.200378	1.149	0.187134	1.07077	0.284271	0.437962	Possible antitoxin VapB29	virulence, detoxification, adaptation	0.245597	1.18558	0.248553	0.98811	0.323099	0.999831
Rv0395	Rv0395	69.1152	0.200204	1.14886	0.352582	0.567822	0.570156	0.706407	Hypothetical protein	conserved hypotheticals	0.00895177	1.00622	0.413862	0.0216299	0.982743	0.999831
Rv1819c	bacA	2180	0.199211	1.14807	0.20375	0.977723	0.328212	0.484712	Probable drug-transport transmembrane ATP-binding protein ABC transporter BacA	cell wall and cell processes	0.158818	1.11637	0.266334	0.59631	0.550968	0.999831
Rv2571c	Rv2571c	2111.42	0.198839	1.14777	0.194991	1.01973	0.307855	0.462683	Probable transmembrane alanine and valine and leucine rich protein	cell wall and cell processes	0.012568	1.00875	0.256397	0.0490178	0.960905	0.999831
Rv1529	fadD24	2759.06	0.198596	1.14758	0.203169	0.977496	0.328324	0.484712	Probable fatty-acid-AMP ligase FadD24 (fatty-acid-AMP synthetase) (fatty-acid-AMP synthase)	lipid metabolism	-0.0683398	0.953735	0.266396	-0.256534	0.797538	0.999831
Rv1836c	Rv1836c	28972.5	0.198229	1.14729	0.174419	1.13652	0.255741	0.407442	Conserved protein	conserved hypotheticals	-0.123441	0.917996	0.233417	-0.528843	0.596914	0.999831
Rv3197	Rv3197	34629.8	0.198182	1.14725	0.17532	1.1304	0.258307	0.409622	Probable conserved ATP-binding protein ABC transporter	cell wall and cell processes	0.188585	1.13965	0.234663	0.803641	0.421604	0.999831
Rv2307c	Rv2307c	1696.12	0.198117	1.1472	0.189899	1.04328	0.29682	0.451544	Conserved hypothetical protein	conserved hypotheticals	0.00862594	1.006	0.250624	0.0344178	0.972544	0.999831
Rv3439c	Rv3439c	2659.76	0.19773	1.14689	0.194122	1.01859	0.308399	0.463258	Conserved hypothetical alanine and proline rich protein	conserved hypotheticals	-0.166131	0.89123	0.257014	-0.646388	0.518028	0.999831
Rv2841c	nusA	9649.04	0.197572	1.14677	0.179201	1.10252	0.270237	0.422194	Probable N utilization substance protein A NusA	information pathways	0.237984	1.17934	0.239155	0.995103	0.319686	0.999831
Rv1588c	Rv1588c	1261.17	0.197365	1.1466	0.187298	1.05375	0.291998	0.44626	Partial REP13E12 repeat protein	insertion seqs and phages	-0.196431	0.872707	0.247364	-0.794099	0.427138	0.999831
Rv1984c	cfp21	2534.23	0.19712	1.14641	0.178114	1.10671	0.26842	0.420793	Probable cutinase precursor CFP21	cell wall and cell processes	-0.0741337	0.949912	0.236471	-0.3135	0.753901	0.999831
Rv2981c	ddlA	6616.24	0.197081	1.14638	0.203674	0.967629	0.333229	0.489896	Probable D-alanine--D-alanine ligase DdlA (D-alanylalanine synthetase) (D-ala-D-ala ligase)	cell wall and cell processes	0.0669143	1.04747	0.267147	0.250477	0.802218	0.999831
Rv2652c	Rv2652c	677.659	0.197052	1.14635	0.203061	0.97041	0.331842	0.488381	Probable PhiRv2 prophage protein	insertion seqs and phages	-0.106178	0.929046	0.26769	-0.396644	0.69163	0.999831
Rv2270	lppN	177.541	0.196916	1.14625	0.283492	0.694609	0.4873	0.636929	Probable lipoprotein LppN	cell wall and cell processes	0.0404546	1.02844	0.34686	0.116631	0.907153	0.999831
Rv1481	Rv1481	13366.6	0.19682	1.14617	0.193565	1.01682	0.309239	0.464085	Probable membrane protein	cell wall and cell processes	0.0537648	1.03797	0.255888	0.210111	0.833581	0.999831
Rv2308	Rv2308	782.693	0.196663	1.14604	0.199095	0.987786	0.323258	0.479004	Conserved hypothetical protein	conserved hypotheticals	0.249899	1.18912	0.258794	0.965628	0.33423	0.999831
Rv1396c	PE_PGRS25	7483.62	0.195864	1.14541	0.241436	0.811245	0.417225	0.568466	PE-PGRS family protein PE_PGRS25	PE/PPE	-0.82022	0.566356	0.308359	-2.65995	0.00781524	0.999831
Rv2853	PE_PGRS48	1471.51	0.195829	1.14538	0.212669	0.920816	0.357147	0.513313	PE-PGRS family protein PE_PGRS48	PE/PPE	-0.520831	0.69697	0.275299	-1.89187	0.058508	0.999831
Rv0535	pnp	853.262	0.195795	1.14535	0.20486	0.955748	0.3392	0.496543	Probable 5'-methylthioadenosine phosphorylase Pnp (MTA phosphorylase)	intermediary metabolism and respiration	-0.000748479	0.999481	0.265951	-0.00281434	0.997754	0.999831
Rv0730	Rv0730	4655.6	0.194451	1.14429	0.178939	1.08668	0.277176	0.4293	GCN5-related N-acetyltransferase	intermediary metabolism and respiration	-0.225445	0.855331	0.238319	-0.945981	0.344158	0.999831
Rv3768	Rv3768	761.903	0.194347	1.14421	0.229692	0.846121	0.397485	0.551251	Unknown protein	conserved hypotheticals	0.047831	1.03371	0.291934	0.163842	0.869856	0.999831
Rv3176c	mesT	1110.31	0.194246	1.14413	0.255066	0.761553	0.446327	0.597427	Probable epoxide hydrolase MesT (epoxide hydratase) (arene-oxide hydratase)	virulence, detoxification, adaptation	-0.0554524	0.962293	0.323578	-0.171373	0.863931	0.999831
Rv0670	end	15642.7	0.194112	1.14402	0.226446	0.857208	0.39133	0.545659	Probable endonuclease IV End (endodeoxyribonuclease IV) (apurinase)	information pathways	0.428272	1.34562	0.292449	1.46443	0.143076	0.999831
Rv3640c	Rv3640c	490.511	0.193916	1.14386	0.221866	0.874022	0.382106	0.536986	Probable transposase	insertion seqs and phages	0.283314	1.21699	0.297883	0.951091	0.341558	0.999831
Rv2163c	pbpB	8830.63	0.193634	1.14364	0.172111	1.12505	0.260567	0.41178	Probable penicillin-binding membrane protein PbpB	cell wall and cell processes	-0.0390055	0.973326	0.230501	-0.16922	0.865624	0.999831
Rv0865	mog	12796.2	0.19334	1.14341	0.201648	0.958798	0.337661	0.495171	Probable molybdopterin biosynthesis Mog protein	intermediary metabolism and respiration	0.423071	1.34078	0.265437	1.59386	0.110967	0.999831
Rv2926c	Rv2926c	19986.7	0.193215	1.14331	0.192242	1.00506	0.314866	0.47081	Conserved protein	conserved hypotheticals	0.538051	1.45201	0.25446	2.11449	0.0344738	0.999831
Rv1045	Rv1045	869.101	0.193207	1.1433	0.220013	0.878164	0.379854	0.535102	Hypothetical protein	conserved hypotheticals	0.182303	1.13469	0.285249	0.639102	0.522757	0.999831
MTB000006	thrT	3226.49	0.193049	1.14318	0.190561	1.01305	0.311035	0.466269	tRNA-Thr (GGT)	stable RNAs	0.25796	1.19579	0.250997	1.02774	0.30407	0.999831
Rv1108c	xseA	8120.47	0.193024	1.14316	0.18056	1.06903	0.285055	0.438514	Probable exodeoxyribonuclease VII (large subunit) XseA (exonuclease VII large subunit)	information pathways	0.0824688	1.05883	0.240727	0.342582	0.731913	0.999831
Rv3365c	Rv3365c	11729.4	0.192934	1.14309	0.177548	1.08666	0.277187	0.4293	Conserved protein	conserved hypotheticals	-0.31773	0.802331	0.237006	-1.3406	0.180051	0.999831
Rv0238	Rv0238	7840.85	0.192522	1.14276	0.19396	0.992589	0.32091	0.476556	Possible transcriptional regulatory protein (probably TetR-family)	regulatory proteins	0.17899	1.13209	0.256516	0.697773	0.485319	0.999831
Rv3412	Rv3412	15762.2	0.192491	1.14274	0.185018	1.04039	0.298158	0.452408	Conserved hypothetical protein	conserved hypotheticals	0.196662	1.14604	0.246117	0.799062	0.424255	0.999831
Rv2667	clpC2	265.62	0.192283	1.14257	0.249926	0.769361	0.441679	0.593718	Possible ATP-dependent protease ATP-binding subunit ClpC2	intermediary metabolism and respiration	-0.0298099	0.979549	0.319213	-0.0933857	0.925597	0.999831
Rv3364c	Rv3364c	1301.93	0.191866	1.14224	0.203314	0.943695	0.345325	0.501936	Conserved protein	conserved hypotheticals	-0.176279	0.884982	0.265541	-0.66385	0.506786	0.999831
MTB000050	serU	75.8946	0.191206	1.14172	0.352796	0.541975	0.587836	0.722193	tRNA-Ser (TGA)	stable RNAs	0.268166	1.20428	0.402525	0.666209	0.505278	0.999831
Rv0892	Rv0892	3696.96	0.190959	1.14152	0.185513	1.02936	0.303312	0.458368	Probable monooxygenase	intermediary metabolism and respiration	0.000579206	1.0004	0.24534	0.00236083	0.998116	0.999831
Rv3420c	rimI	7326.02	0.190414	1.14109	0.197324	0.964979	0.334555	0.491494	Ribosomal-protein-alanine acetyltransferase RimI (acetylating enzyme for N-terminal of ribosomal protein S18)	information pathways	0.202624	1.15079	0.260118	0.77897	0.435998	0.999831
Rv0726c	Rv0726c	3419.46	0.190046	1.1408	0.182535	1.04115	0.297807	0.452398	Possible S-adenosylmethionine-dependent methyltransferase	lipid metabolism	0.0427913	1.0301	0.243244	0.17592	0.860357	0.999831
Rv1939	Rv1939	439.596	0.190032	1.14079	0.223956	0.848526	0.396145	0.550134	Probable oxidoreductase	intermediary metabolism and respiration	0.319288	1.24771	0.292294	1.09235	0.274679	0.999831
Rv0349	Rv0349	1780.47	0.189917	1.1407	0.189651	1.0014	0.316631	0.472763	Hypothetical protein	conserved hypotheticals	-0.0244386	0.983203	0.250404	-0.0975965	0.922253	0.999831
Rv2842c	Rv2842c	6839.52	0.189695	1.14052	0.174089	1.08964	0.275871	0.428392	Conserved protein	conserved hypotheticals	0.340776	1.26644	0.233119	1.46181	0.143793	0.999831
Rv0531	Rv0531	1629.91	0.189647	1.14048	0.182274	1.04045	0.29813	0.452408	Possible conserved membrane protein	cell wall and cell processes	0.214465	1.16027	0.241199	0.889161	0.373916	0.999831
Rv2388c	hemN	5457.32	0.189264	1.14018	0.184935	1.02341	0.306113	0.460893	Probable oxygen-independent coproporphyrinogen III oxidase HemN (coproporphyrinogenase) (coprogen oxidase)	intermediary metabolism and respiration	0.11622	1.08389	0.246152	0.472146	0.636822	0.999831
Rv1052	Rv1052	2026.26	0.188886	1.13988	0.198045	0.953756	0.340207	0.497592	Hypothetical protein	conserved hypotheticals	0.309057	1.2389	0.261204	1.1832	0.236729	0.999831
Rv0125	pepA	7746.92	0.188409	1.13951	0.180189	1.04562	0.295738	0.450898	Probable serine protease PepA (serine proteinase) (MTB32A)	intermediary metabolism and respiration	0.0894995	1.064	0.240006	0.372905	0.709219	0.999831
Rv2506	Rv2506	2629.31	0.186528	1.13802	0.219029	0.851613	0.394429	0.548678	Probable transcriptional regulatory protein (probably TetR-family)	regulatory proteins	0.123593	1.08944	0.283507	0.435943	0.662878	0.999831
Rv1597	Rv1597	12284.9	0.186528	1.13802	0.195043	0.956344	0.338899	0.496456	Hypothetical protein	conserved hypotheticals	0.13262	1.09628	0.257765	0.5145	0.606903	0.999831
Rv2003c	Rv2003c	3713.75	0.186489	1.13799	0.214371	0.869937	0.384335	0.539013	Conserved hypothetical protein	conserved hypotheticals	-0.348113	0.785611	0.279837	-1.24399	0.213505	0.999831
Rv1292	argS	6369.41	0.185839	1.13748	0.17498	1.06205	0.288211	0.44188	Probable arginyl-tRNA synthetase ArgS (ARGRS) (arginine--tRNA ligase)	information pathways	-0.0916743	0.938433	0.23346	-0.392676	0.694559	0.999831
Rv3315c	cdd	475.178	0.1856	1.13729	0.219752	0.844588	0.398341	0.55188	Probable cytidine deaminase Cdd (cytidine aminohydrolase) (cytidine nucleoside deaminase)	intermediary metabolism and respiration	-0.3488	0.785237	0.275501	-1.26606	0.205493	0.999831
Rv0482	murB	1597.36	0.185471	1.13719	0.187616	0.988569	0.322874	0.47878	Probable UDP-N-acetylenolpyruvoylglucosamine reductase MurB (UDP-N-acetylmuramate dehydrogenase)	cell wall and cell processes	-0.380131	0.768368	0.246436	-1.54252	0.122948	0.999831
Rv1674c	Rv1674c	416.627	0.185337	1.13708	0.226496	0.818279	0.413198	0.565038	Probable transcriptional regulatory protein	regulatory proteins	0.100053	1.07181	0.298435	0.335257	0.737431	0.999831
Rv3266c	rmlD	5978.83	0.185289	1.13705	0.173131	1.07023	0.284518	0.438179	dTDP-6-deoxy-L-lyxo-4-hexulose reductase RmlD (dTDP-rhamnose modification protein) (dTDP-rhamnose biosynthesis protein) (dTDP-rhamnose synthase)	intermediary metabolism and respiration	0.328033	1.2553	0.231419	1.41749	0.15634	0.999831
Rv2103c	vapC37	4359.06	0.184864	1.13671	0.17904	1.03252	0.301826	0.457049	Possible toxin VapC37. Contains PIN domain.	virulence, detoxification, adaptation	0.116241	1.08391	0.239335	0.485683	0.627192	0.999831
Rv3098c	Rv3098c	738.982	0.184791	1.13665	0.221056	0.835947	0.403185	0.555595	Hypothetical protein	conserved hypotheticals	0.155244	1.11361	0.290091	0.535157	0.592541	0.999831
Rv0492A	Rv0492A	214.78	0.184619	1.13652	0.26111	0.707054	0.479533	0.631016	Hypothetical protein	conserved hypotheticals	0.0417574	1.02937	0.326861	0.127753	0.898345	0.999831
Rv3107c	agpS	2032.2	0.184374	1.13632	0.182486	1.01035	0.312329	0.467698	Possible alkyldihydroxyacetonephosphate synthase AgpS (alkyl-DHAP synthase) (alkylglycerone-phosphate synthase)	lipid metabolism	-0.142934	0.905676	0.242166	-0.590229	0.555037	0.999831
Rv0687	Rv0687	4275.73	0.184148	1.13615	0.212146	0.868026	0.38538	0.539796	Probable short-chain type dehydrogenase/reductase	intermediary metabolism and respiration	-0.00511896	0.996458	0.277337	-0.0184575	0.985274	0.999831
Rv3166c	Rv3166c	1235.19	0.184124	1.13613	0.200315	0.919174	0.358005	0.514366	Conserved hypothetical protein	conserved hypotheticals	0.222376	1.16665	0.262289	0.847829	0.396533	0.999831
Rv2754c	thyX	736.028	0.183225	1.13542	0.205589	0.891221	0.372811	0.528437	Probable thymidylate synthase ThyX (ts) (TSase)	intermediary metabolism and respiration	-0.274286	0.826859	0.262149	-1.0463	0.295422	0.999831
MTB000060	mcr19	2712.8	0.182476	1.13483	0.196032	0.930847	0.351933	0.509021	Fragment of putative small regulatory RNA	stable RNAs	0.332619	1.2593	0.259869	1.27995	0.200564	0.999831
Rv0532	PE_PGRS6	1165.62	0.182193	1.13461	0.19342	0.941956	0.346215	0.502519	PE-PGRS family protein PE_PGRS6	PE/PPE	-0.226042	0.854977	0.253379	-0.892112	0.372333	0.999831
Rv1090	celA2b	888.923	0.182082	1.13452	0.220064	0.827408	0.408006	0.560736	Probable cellulase CelA2b (endo-1,4-beta-glucanase) (endoglucanase) (carboxymethyl cellulase)	intermediary metabolism and respiration	0.0966758	1.06931	0.282935	0.34169	0.732584	0.999831
Rv1648	Rv1648	1950.44	0.180844	1.13355	0.196386	0.920861	0.357123	0.513313	Probable transmembrane protein	cell wall and cell processes	-0.0397011	0.972856	0.258598	-0.153525	0.877985	0.999831
Rv1449c	tkt	23235.8	0.180445	1.13323	0.180298	1.00082	0.316916	0.473015	Transketolase Tkt (TK)	intermediary metabolism and respiration	-0.0845039	0.943109	0.240349	-0.351588	0.725147	0.999831
Rv2924c	fpg	1769.12	0.180321	1.13314	0.183582	0.982235	0.325984	0.482696	Probable formamidopyrimidine-DNA glycosylase Fpg (FAPY-DNA glycosylase)	information pathways	-0.103721	0.93063	0.244733	-0.423812	0.671703	0.999831
Rv0653c	Rv0653c	763.13	0.180155	1.13301	0.254381	0.70821	0.478815	0.630447	Possible transcriptional regulatory protein (probably TetR-family)	regulatory proteins	0.13259	1.09626	0.321697	0.412157	0.680225	0.999831
Rv2464c	Rv2464c	4469.46	0.17993	1.13283	0.196642	0.915015	0.360184	0.516234	Possible DNA glycosylase	information pathways	0.0709122	1.05038	0.259691	0.273063	0.784804	0.999831
Rv3160c	Rv3160c	2503.65	0.179493	1.13249	0.210195	0.853938	0.393139	0.547487	Possible transcriptional regulatory protein (probably TetR-family)	regulatory proteins	0.214014	1.15991	0.27441	0.779905	0.435447	0.999831
Rv2491	Rv2491	250.076	0.179477	1.13247	0.255699	0.701908	0.482736	0.63338	Conserved hypothetical protein	conserved hypotheticals	-0.0105093	0.992742	0.319445	-0.0328985	0.973755	0.999831
Rv2772c	Rv2772c	4102.74	0.179382	1.1324	0.181295	0.989447	0.322444	0.478316	Probable conserved transmembrane protein	cell wall and cell processes	0.211954	1.15826	0.240929	0.879736	0.379002	0.999831
Rv1574	Rv1574	550.978	0.179148	1.13222	0.239379	0.748389	0.454225	0.606027	Probable PhiRv1 phage related protein	insertion seqs and phages	-0.0502602	0.965762	0.307379	-0.163512	0.870115	0.999831
Rv3009c	gatB	11380.1	0.178998	1.1321	0.172012	1.04062	0.298054	0.452408	Probable glutamyl-tRNA(GLN) amidotransferase (subunit B) GatB (Glu-ADT subunit B)	information pathways	0.0828197	1.05909	0.230557	0.359217	0.719433	0.999831
Rv3506	fadD17	972.585	0.17856	1.13175	0.190829	0.935709	0.349423	0.505925	Fatty-acid-CoA synthetase FadD17 (fatty-acid-CoA synthase) (fatty-acid-CoA ligase)	lipid metabolism	-0.173211	0.886866	0.252577	-0.685777	0.492854	0.999831
Rv1459c	Rv1459c	3896.49	0.178519	1.13172	0.183317	0.973827	0.330143	0.486402	Possible conserved integral membrane protein	cell wall and cell processes	-0.177222	0.884404	0.243335	-0.728307	0.466426	0.999831
Rv2104c	vapB37	3234.99	0.17793	1.13126	0.188711	0.942869	0.345748	0.502373	Possible antitoxin VapB37	virulence, detoxification, adaptation	0.021752	1.01519	0.250383	0.0868748	0.930771	0.999831
Rv2673	aftC	3319.03	0.177141	1.13064	0.177988	0.995238	0.31962	0.475163	Possible arabinofuranosyltransferase AftC	cell wall and cell processes	-0.256581	0.837069	0.236285	-1.0859	0.277524	0.999831
Rv3889c	espG2	1258.54	0.176664	1.13027	0.193478	0.913096	0.361192	0.517319	ESX-2 secretion-associated protein EspG2	cell wall and cell processes	0.30976	1.2395	0.255084	1.21435	0.224616	0.999831
Rv1373	Rv1373	1776.81	0.176571	1.13019	0.194426	0.908166	0.363791	0.519954	Glycolipid sulfotransferase	intermediary metabolism and respiration	0.401681	1.32105	0.257016	1.56286	0.118086	0.999831
Rv1960c	parD1	1501.67	0.176517	1.13015	0.216796	0.814209	0.415525	0.56678	Possible antitoxin ParD1	virulence, detoxification, adaptation	0.265048	1.20168	0.281952	0.940045	0.347194	0.999831
Rv2646	Rv2646	1083.16	0.176406	1.13007	0.196654	0.897037	0.369699	0.525295	Probable integrase	insertion seqs and phages	-0.540252	0.687651	0.257409	-2.09881	0.0358336	0.999831
Rv3453	Rv3453	312.813	0.176367	1.13003	0.241246	0.731067	0.464738	0.617249	Possible conserved transmembrane protein	cell wall and cell processes	-0.0733429	0.950433	0.310682	-0.236071	0.813378	0.999831
Rv0725c	Rv0725c	1236.94	0.176069	1.1298	0.186068	0.946265	0.344014	0.501779	Conserved hypothetical protein	conserved hypotheticals	-0.034968	0.976053	0.249762	-0.140006	0.888656	0.999831
Rv2259	mscR	9145.27	0.175941	1.1297	0.185571	0.948105	0.343076	0.500613	S-nitrosomycothiol reductase MscR	intermediary metabolism and respiration	-0.100726	0.932564	0.246331	-0.408904	0.68261	0.999831
Rv0131c	fadE1	2526.83	0.175786	1.12958	0.190516	0.922686	0.356171	0.512447	Probable acyl-CoA dehydrogenase FadE1	lipid metabolism	0.136316	1.09909	0.251428	0.542166	0.587704	0.999831
Rv2092c	helY	12559.1	0.175657	1.12948	0.177745	0.988251	0.32303	0.478838	ATP-dependent DNA helicase HelY	information pathways	-0.00319967	0.997785	0.237447	-0.0134753	0.989249	0.999831
Rv2739c	Rv2739c	2546.96	0.175466	1.12933	0.226302	0.775363	0.438125	0.589905	Possible alanine rich transferase	intermediary metabolism and respiration	-0.244363	0.844188	0.291534	-0.838199	0.401919	0.999831
Rv3604c	Rv3604c	6341.66	0.1747	1.12873	0.175439	0.995786	0.319354	0.475115	Probable conserved transmembrane protein rich in alanine and arginine and proline	cell wall and cell processes	0.0438749	1.03088	0.234269	0.187284	0.851438	0.999831
Rv3686c	Rv3686c	14334.9	0.174403	1.1285	0.208261	0.837424	0.402354	0.555016	Conserved hypothetical protein	conserved hypotheticals	-0.107224	0.928373	0.272536	-0.393429	0.694003	0.999831
Rv3910	Rv3910	20393.9	0.174232	1.12836	0.17944	0.970978	0.331559	0.488139	Probable conserved transmembrane protein	cell wall and cell processes	-0.13095	0.91323	0.239291	-0.547243	0.584211	0.999831
Rv1301	Rv1301	11759.3	0.17417	1.12831	0.207516	0.839308	0.401296	0.554435	Conserved protein	conserved hypotheticals	0.259254	1.19686	0.271696	0.954206	0.339979	0.999831
Rv1703c	Rv1703c	8945.5	0.17405	1.12822	0.17425	0.998856	0.317865	0.474176	Probable catechol-O-methyltransferase	intermediary metabolism and respiration	0.0100649	1.007	0.23295	0.0432062	0.965537	0.999831
Rv2922A	acyP	1049.45	0.173896	1.1281	0.19106	0.910163	0.362736	0.518808	Probable acylphosphatase AcyP (acylphosphate phosphohydrolase)	intermediary metabolism and respiration	0.452166	1.36809	0.251635	1.79691	0.0723497	0.999831
Rv3803c	fbpD	13850.1	0.173845	1.12806	0.189468	0.917546	0.358857	0.51523	Secreted MPT51/MPB51 antigen protein FbpD (MPT51/MPB51 antigen 85 complex C) (AG58C) (mycolyl transferase 85C) (fibronectin-binding protein C) (85C)	lipid metabolism	0.0213908	1.01494	0.251054	0.0852041	0.932099	0.999831
Rv2837c	Rv2837c	8764	0.173391	1.12771	0.187205	0.926208	0.354338	0.511441	Conserved protein	conserved hypotheticals	0.312362	1.24174	0.248697	1.25599	0.209118	0.999831
Rv3422c	Rv3422c	2605.64	0.173041	1.12743	0.193927	0.892299	0.372233	0.52786	Conserved hypothetical protein	conserved hypotheticals	0.126549	1.09168	0.255979	0.49437	0.621045	0.999831
Rv3704c	gshA	5690.47	0.172578	1.12707	0.174814	0.987209	0.32354	0.47925	Glutamate--cysteine ligase GshA (gamma-glutamylcysteine synthetase) (gamma-ECS) (GCS) (gamma-glutamyl-L-cysteine synthetase)	intermediary metabolism and respiration	0.0570651	1.04035	0.233766	0.244113	0.807144	0.999831
Rv1864c	Rv1864c	1052.88	0.171859	1.12651	0.188587	0.911298	0.362139	0.518154	Conserved protein	conserved hypotheticals	0.194942	1.14468	0.247777	0.786764	0.43142	0.999831
Rv1483	fabG1	7494.28	0.170504	1.12545	0.17413	0.979175	0.327494	0.484226	3-oxoacyl-[acyl-carrier protein] reductase FabG1 (3-ketoacyl-acyl carrier protein reductase) (mycolic acid biosynthesis a protein)	lipid metabolism	-0.177882	0.884	0.232801	-0.764095	0.444811	0.999831
Rv2698	Rv2698	1336.97	0.170213	1.12522	0.197181	0.863231	0.38801	0.542871	Probable conserved alanine rich transmembrane protein	cell wall and cell processes	0.0950395	1.06809	0.25773	0.368756	0.712309	0.999831
Rv0871	cspB	7702.16	0.169417	1.1246	0.183843	0.92153	0.356774	0.513135	Probable cold shock-like protein B CspB	virulence, detoxification, adaptation	0.111623	1.08044	0.244535	0.456471	0.648052	0.999831
Rv1852	ureG	1114.21	0.169153	1.1244	0.196866	0.859227	0.390215	0.544844	Urease accessory protein UreG	intermediary metabolism and respiration	0.18796	1.13915	0.25859	0.726865	0.467308	0.999831
Rv1471	trxB1	5351.01	0.168893	1.1242	0.220578	0.765686	0.443863	0.595486	Probable thioredoxin TrxB1	intermediary metabolism and respiration	0.075437	1.05368	0.287638	0.262263	0.793118	0.999831
Rv0318c	Rv0318c	579.73	0.168152	1.12362	0.212518	0.791233	0.428808	0.580975	Probable conserved integral membrane protein	cell wall and cell processes	-0.0407585	0.972144	0.27248	-0.149583	0.881093	0.999831
Rv3285	accA3	37265.4	0.167832	1.12337	0.169395	0.990768	0.321799	0.47753	Probable bifunctional protein acetyl-/propionyl-coenzyme A carboxylase (alpha chain) AccA3: biotin carboxylase + biotin carboxyl carrier protein (BCCP)	lipid metabolism	-0.131943	0.912601	0.22739	-0.580251	0.561745	0.999831
Rv1126c	Rv1126c	2561.35	0.167641	1.12322	0.180772	0.927365	0.353737	0.511271	Conserved protein	conserved hypotheticals	0.0300143	1.02102	0.240172	0.12497	0.900547	0.999831
Rv2595	vapB40	2036.17	0.167493	1.1231	0.186147	0.899788	0.368233	0.523574	Possible antitoxin VapB40	virulence, detoxification, adaptation	-0.0748042	0.949471	0.245726	-0.304421	0.760807	0.999831
Rv0818	Rv0818	11185.2	0.167417	1.12305	0.182923	0.915228	0.360072	0.516234	Transcriptional regulatory protein	regulatory proteins	0.269479	1.20537	0.243501	1.10668	0.268431	0.999831
Rv3561	fadD3	1383.06	0.167195	1.12287	0.216909	0.770809	0.44082	0.592757	Probable fatty-acid-CoA ligase FadD3 (fatty-acid-CoA synthetase) (fatty-acid-CoA synthase)	lipid metabolism	-0.145643	0.903976	0.280968	-0.518361	0.604207	0.999831
Rv1356c	Rv1356c	151.334	0.166767	1.12254	0.275598	0.605109	0.545106	0.685257	Hypothetical protein	conserved hypotheticals	-0.00518636	0.996412	0.339975	-0.0152551	0.987829	0.999831
Rv1665	pks11	3259.63	0.165329	1.12142	0.180587	0.915507	0.359925	0.516224	Chalcone synthase Pks11	lipid metabolism	-0.0628247	0.957388	0.240501	-0.261225	0.793919	0.999831
Rv3724B	cut5b	4713.44	0.165173	1.1213	0.174689	0.945529	0.344389	0.501779	Probable cutinase [second part] Cut5b	cell wall and cell processes	0.256112	1.19426	0.234955	1.09005	0.275692	0.999831
Rv0606	Rv0606	4128.04	0.165069	1.12122	0.185009	0.89222	0.372275	0.52786	Possible transposase (fragment)	insertion seqs and phages	0.516799	1.43078	0.245875	2.10188	0.0355639	0.999831
Rv1202	dapE	2948.87	0.165027	1.12119	0.18088	0.912355	0.361582	0.517696	Probable succinyl-diaminopimelate desuccinylase DapE	intermediary metabolism and respiration	-0.0864819	0.941817	0.240481	-0.35962	0.719132	0.999831
Rv0423c	thiC	21329.1	0.164861	1.12106	0.171223	0.962844	0.335626	0.492539	Probable thiamine biosynthesis protein ThiC	intermediary metabolism and respiration	-0.0313933	0.978475	0.229565	-0.136751	0.891227	0.999831
Rv2542	Rv2542	1959.98	0.164678	1.12092	0.222676	0.739542	0.459578	0.611779	Conserved hypothetical protein	conserved hypotheticals	-0.199226	0.871018	0.287472	-0.693028	0.488292	0.999831
Rv2703	sigA	29005.1	0.164531	1.1208	0.174305	0.943926	0.345208	0.501936	RNA polymerase sigma factor SigA (sigma-A)	information pathways	-0.119187	0.920706	0.233346	-0.510775	0.609509	0.999831
Rv0878c	PPE13	786.726	0.164121	1.12048	0.2028	0.809274	0.418358	0.569631	PPE family protein PPE13	PE/PPE	-0.203822	0.868247	0.266294	-0.765402	0.444032	0.999831
Rv1644	tsnR	17594.5	0.164	1.12039	0.188088	0.871932	0.383245	0.537668	Possible 23S rRNA methyltransferase TsnR	information pathways	-0.0510475	0.965235	0.249709	-0.204428	0.838019	0.999831
Rv3682	ponA2	22446.3	0.163653	1.12012	0.174318	0.938819	0.347824	0.50432	Probable bifunctional membrane-associated penicillin-binding protein 1A/1B PonA2 (murein polymerase) [includes: penicillin-insensitive transglycosylase (peptidoglycan TGASE) + penicillin-sensitive transpeptidase (DD-transpeptidase)]	cell wall and cell processes	0.0111734	1.00777	0.233312	0.0478905	0.961804	0.999831
Rv0607	Rv0607	1154.4	0.163354	1.11989	0.192071	0.850487	0.395054	0.549359	Hypothetical protein	conserved hypotheticals	0.235839	1.17759	0.25705	0.917481	0.358891	0.999831
Rv3073c	Rv3073c	960.659	0.163029	1.11964	0.198343	0.821956	0.411102	0.563077	Conserved hypothetical protein	conserved hypotheticals	-0.0181546	0.987495	0.25975	-0.0698926	0.944279	0.999831
Rv1534	Rv1534	3686.12	0.162449	1.11919	0.199925	0.812551	0.416476	0.567821	Probable transcriptional regulator	regulatory proteins	0.0509057	1.03592	0.263146	0.193451	0.846606	0.999831
Rv1602	hisH	3878.98	0.162382	1.11913	0.184124	0.881918	0.377821	0.533702	Probable amidotransferase HisH	intermediary metabolism and respiration	0.241191	1.18197	0.245187	0.983704	0.325261	0.999831
Rv2331	Rv2331	4114.52	0.162021	1.11885	0.188837	0.857992	0.390897	0.545425	Hypothetical protein	conserved hypotheticals	-0.119766	0.920337	0.249555	-0.479917	0.631286	0.999831
Rv3691	Rv3691	1954.81	0.161784	1.11867	0.182651	0.885755	0.37575	0.531648	Conserved protein	conserved hypotheticals	-0.249367	0.841265	0.242114	-1.02996	0.303029	0.999831
Rv1263	amiB2	1563.8	0.161674	1.11858	0.183322	0.881915	0.377823	0.533702	Probable amidase AmiB2 (aminohydrolase)	intermediary metabolism and respiration	-0.137268	0.909239	0.24084	-0.569955	0.568708	0.999831
Rv2976c	ung	2379.54	0.161302	1.1183	0.181535	0.888549	0.374246	0.529924	Probable uracil-DNA glycosylase Ung (UDG)	information pathways	0.099985	1.07176	0.240801	0.415218	0.677982	0.999831
Rv3080c	pknK	5174	0.161173	1.1182	0.245131	0.657499	0.51086	0.656866	Serine/threonine-protein kinase transcriptional regulatory protein PknK (protein kinase K) (STPK K)	regulatory proteins	0.457315	1.37298	0.312075	1.4654	0.142811	0.999831
Rv1328	glgP	17815.5	0.161124	1.11816	0.200809	0.802374	0.422337	0.573341	Probable glycogen phosphorylase GlgP	intermediary metabolism and respiration	0.0256632	1.01795	0.26406	0.097187	0.922578	0.999831
Rv2178c	aroG	19709	0.160725	1.11785	0.170699	0.941567	0.346414	0.502631	3-deoxy-D-arabino-heptulosonate 7-phosphate synthase AroG (DAHP synthetase, phenylalanine-repressible)	intermediary metabolism and respiration	0.0909964	1.06511	0.22896	0.397433	0.691048	0.999831
Rv2975c	Rv2975c	1774.74	0.1607	1.11783	0.183388	0.876282	0.380877	0.535991	Conserved hypothetical protein	conserved hypotheticals	0.370188	1.29252	0.243357	1.52117	0.128217	0.999831
Rv1001	arcA	5291.58	0.160644	1.11779	0.182555	0.879973	0.378874	0.534636	Probable arginine deiminase ArcA (adi) (ad) (arginine dihydrolase)	intermediary metabolism and respiration	0.486772	1.40131	0.242654	2.00603	0.0448526	0.999831
Rv1668c	Rv1668c	1815.04	0.160135	1.11739	0.187279	0.85506	0.392518	0.547077	Probable first part of macrolide-transport ATP-binding protein ABC transporter	cell wall and cell processes	0.0164193	1.01145	0.246947	0.0664889	0.946989	0.999831
Rv2876	Rv2876	3037.8	0.159499	1.1169	0.187815	0.849239	0.395749	0.54977	Possible conserved transmembrane protein	cell wall and cell processes	-0.121745	0.919076	0.247937	-0.49103	0.623406	0.999831
Rv1654	argB	4236.71	0.159444	1.11686	0.198586	0.802897	0.422034	0.573119	Probable acetylglutamate kinase ArgB	intermediary metabolism and respiration	0.093967	1.0673	0.260495	0.360724	0.718306	0.999831
Rv0255c	cobQ1	3096.86	0.159307	1.11675	0.18562	0.858246	0.390757	0.545414	Probable cobyric acid synthase CobQ1	intermediary metabolism and respiration	-0.152732	0.899545	0.245978	-0.620918	0.534654	0.999831
Rv3430c	Rv3430c	1706.01	0.159265	1.11672	0.18845	0.845131	0.398038	0.551831	Possible transposase	insertion seqs and phages	0.00810159	1.00563	0.250038	0.0324015	0.974152	0.999831
Rv2503c	scoB	2705.39	0.159221	1.11668	0.18039	0.882648	0.377427	0.533509	Probable succinyl-CoA:3-ketoacid-coenzyme A transferase (beta subunit) ScoB (3-oxo-acid:CoA transferase) (OXCT B) (succinyl CoA:3-oxoacid CoA-transferase)	lipid metabolism	0.497802	1.41206	0.24108	2.06488	0.038934	0.999831
Rv3076	Rv3076	1386.91	0.158532	1.11615	0.206482	0.767777	0.44262	0.594469	Conserved hypothetical protein	conserved hypotheticals	-0.0768503	0.948125	0.268862	-0.285836	0.775004	0.999831
Rv2877c	Rv2877c	3774.13	0.157787	1.11557	0.187009	0.84374	0.398815	0.552163	Probable conserved integral membrane protein	cell wall and cell processes	0.472888	1.38788	0.249773	1.89327	0.058322	0.999831
Rv0399c	lpqK	1808.98	0.157231	1.11514	0.18392	0.854889	0.392613	0.547077	Possible conserved lipoprotein LpqK	cell wall and cell processes	0.178243	1.13151	0.244201	0.729904	0.465449	0.999831
Rv3857c	Rv3857c	4494.64	0.156369	1.11448	0.191648	0.815914	0.41455	0.566321	Possible membrane protein	cell wall and cell processes	0.408281	1.3271	0.253734	1.60909	0.107597	0.999831
Rv1619	Rv1619	2664.16	0.156324	1.11444	0.178364	0.876434	0.380794	0.535991	Conserved membrane protein	cell wall and cell processes	0.112018	1.08074	0.237876	0.470909	0.637706	0.999831
Rv3670	ephE	1782.87	0.155673	1.11394	0.199141	0.781726	0.434376	0.586124	Possible epoxide hydrolase EphE (epoxide hydratase) (arene-oxide hydratase)	virulence, detoxification, adaptation	-0.0353375	0.975803	0.260817	-0.135488	0.892226	0.999831
Rv2806	Rv2806	311.31	0.155052	1.11346	0.242425	0.639587	0.522441	0.666905	Possible membrane protein	cell wall and cell processes	0.195431	1.14507	0.309724	0.630986	0.52805	0.999831
Rv2340c	PE_PGRS39	4026.3	0.1548	1.11327	0.199005	0.77787	0.436645	0.588491	PE-PGRS family protein PE_PGRS39	PE/PPE	0.0737634	1.05246	0.261788	0.281767	0.778122	0.999831
Rv3256c	Rv3256c	4680.05	0.154631	1.11314	0.184681	0.837287	0.402431	0.555016	Conserved protein	conserved hypotheticals	-0.0862374	0.941976	0.245201	-0.351701	0.725062	0.999831
Rv1372	Rv1372	1366.6	0.153893	1.11257	0.201267	0.764623	0.444496	0.595947	Conserved hypothetical protein	conserved hypotheticals	0.84471	1.7959	0.262289	3.22053	0.00127956	0.657693
Rv1347c	mbtK	505.565	0.15384	1.11253	0.22446	0.685379	0.493105	0.642164	Lysine N-acetyltransferase MbtK	lipid metabolism	-0.22178	0.857507	0.29061	-0.763152	0.445373	0.999831
Rv2326c	Rv2326c	23578.7	0.153419	1.1122	0.187096	0.819999	0.412217	0.564072	Possible transmembrane ATP-binding protein ABC transporter	cell wall and cell processes	0.248643	1.18809	0.24848	1.00066	0.316993	0.999831
Rv2629	Rv2629	31783.4	0.153252	1.11207	0.217923	0.703237	0.481908	0.632697	Conserved protein	conserved hypotheticals	0.195211	1.14489	0.283337	0.688972	0.490841	0.999831
Rv2718c	nrdR	4953.95	0.153217	1.11205	0.175358	0.873738	0.382261	0.53702	Probable transcriptional regulatory protein NrdR	regulatory proteins	0.0603332	1.04271	0.233536	0.258347	0.796139	0.999831
Rv0966c	Rv0966c	5923.51	0.153212	1.11204	0.180197	0.85025	0.395186	0.549359	Conserved protein	conserved hypotheticals	-0.139145	0.908057	0.239806	-0.580239	0.561754	0.999831
Rv2500c	fadE19	8938.21	0.153146	1.11199	0.205194	0.746349	0.455457	0.607269	Possible acyl-CoA dehydrogenase FadE19 (MMGC)	lipid metabolism	0.22145	1.1659	0.269262	0.822433	0.41083	0.999831
Rv2720	lexA	18068.1	0.153128	1.11198	0.175379	0.873123	0.382596	0.537085	Repressor LexA	regulatory proteins	0.145497	1.10611	0.234616	0.620148	0.53516	0.999831
Rv2095c	pafC	3499.95	0.153088	1.11195	0.176378	0.867956	0.385418	0.539796	Proteasome accessory factor C PafC	intermediary metabolism and respiration	-0.215232	0.861407	0.235352	-0.914512	0.360448	0.999831
Rv3293	pcd	3950.89	0.152434	1.11144	0.175326	0.869432	0.384611	0.539186	Probable piperideine-6-carboxilic acid dehydrogenase Pcd (piperideine-6-carboxylate dehydrogenase)	intermediary metabolism and respiration	-0.112114	0.925231	0.234192	-0.478728	0.632132	0.999831
Rv1758	cut1	24.7372	0.152025	1.11113	0.532547	0.285469	0.775285	0.865812	Probable cutinase Cut1	cell wall and cell processes	-0.266942	0.831079	0.566203	-0.471461	0.637312	0.999831
MTB000008	trpT	17811.4	0.151198	1.11049	0.229616	0.658484	0.510227	0.656462	tRNA-Trp (CCA)	stable RNAs	0.135799	1.0987	0.295825	0.459052	0.646197	0.999831
Rv1205	Rv1205	2257.04	0.151067	1.11039	0.1811	0.834162	0.40419	0.556654	Conserved hypothetical protein	conserved hypotheticals	-0.460438	0.726766	0.23952	-1.92233	0.0545639	0.999831
Rv0428c	Rv0428c	1777.29	0.151052	1.11038	0.197048	0.766572	0.443336	0.594973	GCN5-related N-acetyltransferase	intermediary metabolism and respiration	-0.300788	0.811809	0.257352	-1.16878	0.242492	0.999831
Rv1889c	Rv1889c	476.751	0.150878	1.11024	0.224689	0.671496	0.501904	0.64908	Conserved hypothetical protein	conserved hypotheticals	0.143294	1.10442	0.289933	0.494232	0.621142	0.999831
Rv3786c	Rv3786c	2017.46	0.149657	1.10931	0.180359	0.829774	0.406666	0.559268	Unknown protein	conserved hypotheticals	0.115436	1.0833	0.238744	0.483515	0.62873	0.999831
Rv3553	Rv3553	1432.63	0.149405	1.10911	0.220036	0.679003	0.497136	0.645884	Possible oxidoreductase	intermediary metabolism and respiration	-0.178617	0.883549	0.285102	-0.626503	0.530985	0.999831
Rv2205c	Rv2205c	3072.17	0.149086	1.10887	0.180314	0.826812	0.408344	0.561012	Conserved hypothetical protein	conserved hypotheticals	-0.0874681	0.941173	0.239901	-0.364601	0.715409	0.999831
Rv1146	mmpL13b	1132.92	0.148719	1.10858	0.211107	0.704473	0.481138	0.631888	Probable conserved transmembrane transport protein MmpL13b	cell wall and cell processes	-0.100697	0.932582	0.273225	-0.36855	0.712463	0.999831
Rv0475	hbhA	31977.3	0.14849	1.10841	0.197822	0.750625	0.452879	0.604426	Iron-regulated heparin binding hemagglutinin HbhA (adhesin)	cell wall and cell processes	0.0960011	1.06881	0.260876	0.367995	0.712877	0.999831
Rv1147	Rv1147	539.041	0.147542	1.10768	0.211136	0.698798	0.484678	0.635117	Conserved protein	conserved hypotheticals	0.159845	1.11717	0.272809	0.585922	0.557928	0.999831
Rv1022	lpqU	2661.35	0.147339	1.10752	0.178789	0.824094	0.409886	0.562004	Probable conserved lipoprotein LpqU	cell wall and cell processes	-0.0240329	0.98348	0.237896	-0.101023	0.919532	0.999831
Rv2432c	Rv2432c	1357.23	0.147203	1.10742	0.220938	0.666263	0.505243	0.65188	Hypothetical protein	conserved hypotheticals	-0.104073	0.930403	0.286816	-0.362857	0.716712	0.999831
Rv3175	Rv3175	156.906	0.146362	1.10678	0.278677	0.525205	0.599441	0.732512	Possible amidase (aminohydrolase)	intermediary metabolism and respiration	-0.0749997	0.949342	0.336628	-0.222797	0.823693	0.999831
Rv2572c	aspS	5469.16	0.146007	1.1065	0.179908	0.811569	0.417039	0.5684	Probable aspartyl-tRNA synthetase AspS (aspartate--tRNA ligase) (ASPRS) (aspartic acid translase)	information pathways	-0.194635	0.873794	0.23928	-0.81342	0.415977	0.999831
Rv0888	Rv0888	2429.33	0.145511	1.10612	0.209102	0.695883	0.486502	0.636695	Probable exported protein	cell wall and cell processes	-0.0771316	0.94794	0.272241	-0.283321	0.776931	0.999831
Rv1415	ribA2	14780.7	0.145038	1.10576	0.171858	0.843941	0.398702	0.552163	Probable riboflavin biosynthesis protein RibA2 : GTP cyclohydrolase II + 3,4-dihydroxy-2-butanone 4-phosphate synthase (DHBP synthase)	intermediary metabolism and respiration	0.149241	1.10899	0.230336	0.647926	0.517033	0.999831
Rv2108	PPE36	733.974	0.144831	1.1056	0.208334	0.695187	0.486938	0.636929	PPE family protein PPE36	PE/PPE	-0.245254	0.843667	0.268099	-0.914791	0.360301	0.999831
Rv1851	ureF	422.815	0.144662	1.10547	0.237907	0.608063	0.543146	0.684854	Urease accessory protein UreF	intermediary metabolism and respiration	-0.340112	0.78998	0.30034	-1.13242	0.257457	0.999831
Rv1218c	Rv1218c	1668.11	0.144602	1.10543	0.183848	0.786527	0.431559	0.58374	Probable tetronasin-transport ATP-binding protein ABC transporter	cell wall and cell processes	0.165974	1.12192	0.24485	0.677859	0.497861	0.999831
Rv0959A	vapB9	1203.72	0.14455	1.10539	0.203756	0.709427	0.47806	0.629856	Possible antitoxin VapB9	virulence, detoxification, adaptation	0.0963579	1.06907	0.269634	0.357366	0.720818	0.999831
Rv0044c	Rv0044c	1473.18	0.14445	1.10531	0.189178	0.763568	0.445125	0.5964	Possible oxidoreductase	intermediary metabolism and respiration	-0.0267456	0.981632	0.24938	-0.107249	0.914592	0.999831
Rv0949	uvrD1	7963.07	0.144177	1.1051	0.172853	0.834101	0.404224	0.556654	Probable ATP-dependent DNA helicase II UvrD1	information pathways	0.205975	1.15347	0.231472	0.889846	0.373549	0.999831
Rv2933	ppsC	28539.8	0.144107	1.10505	0.225401	0.639333	0.522606	0.666905	Phenolpthiocerol synthesis type-I polyketide synthase PpsC	lipid metabolism	-0.00186945	0.998705	0.291209	-0.00641962	0.994878	0.999831
Rv1821	secA2	39170.8	0.144088	1.10503	0.174078	0.827718	0.40783	0.560681	Possible preprotein translocase ATPase SecA2	cell wall and cell processes	-0.0401351	0.972564	0.233073	-0.1722	0.863281	0.999831
Rv1068c	PE_PGRS20	317.953	0.143908	1.10489	0.237539	0.605827	0.54463	0.685077	PE-PGRS family protein PE_PGRS20	PE/PPE	-0.250116	0.840829	0.299947	-0.833868	0.404356	0.999831
Rv1958c	Rv1958c	635.124	0.143507	1.10459	0.219617	0.653441	0.513472	0.658782	Hypothetical protein	conserved hypotheticals	0.432727	1.34978	0.296356	1.46016	0.144247	0.999831
Rv3520c	Rv3520c	12071.5	0.143478	1.10456	0.176236	0.814124	0.415574	0.56678	Possible coenzyme F420-dependent oxidoreductase	intermediary metabolism and respiration	-0.111681	0.925509	0.23561	-0.474008	0.635494	0.999831
Rv2662	Rv2662	1182.84	0.143174	1.10433	0.645841	0.221686	0.824559	0.898848	Hypothetical protein	conserved hypotheticals	-0.0219841	0.984877	0.672508	-0.0326898	0.973922	0.999831
Rv1616	Rv1616	5305.69	0.142924	1.10414	0.177747	0.804087	0.421347	0.572563	Conserved membrane protein	cell wall and cell processes	0.453814	1.36966	0.237862	1.90789	0.0564052	0.999831
Rv2162c	PE_PGRS38	18178.8	0.142808	1.10405	0.176217	0.810412	0.417703	0.568929	PE-PGRS family protein PE_PGRS38	PE/PPE	-0.415826	0.74959	0.235482	-1.76585	0.0774215	0.999831
Rv0808	purF	22237.4	0.14263	1.10392	0.188767	0.75559	0.449895	0.601225	Amidophosphoribosyltransferase PurF (glutamine phosphoribosylpyrophosphate amidotransferase) (ATASE) (gpatase)	intermediary metabolism and respiration	0.492309	1.40669	0.250391	1.96616	0.0492804	0.999831
Rv0887c	Rv0887c	335.074	0.142318	1.10368	0.235376	0.60464	0.545419	0.68528	Conserved hypothetical protein	conserved hypotheticals	-0.105281	0.929624	0.299675	-0.351317	0.72535	0.999831
Rv2897c	Rv2897c	1129.36	0.141649	1.10317	0.205386	0.689673	0.4904	0.64037	Conserved hypothetical protein	conserved hypotheticals	0.32559	1.25318	0.270692	1.20281	0.229051	0.999831
Rv2314c	Rv2314c	8656.84	0.140482	1.10227	0.170953	0.821756	0.411216	0.563077	Conserved protein	conserved hypotheticals	0.170415	1.12538	0.229225	0.743438	0.457216	0.999831
Rv1976c	Rv1976c	1770.39	0.140323	1.10215	0.200103	0.701255	0.483144	0.633416	Conserved hypothetical protein	conserved hypotheticals	0.25362	1.19219	0.262486	0.966223	0.333933	0.999831
Rv2601A	vapB41	2357.6	0.140115	1.10199	0.190915	0.733912	0.463002	0.615142	Possible antitoxin VapB41	virulence, detoxification, adaptation	0.443279	1.35969	0.253582	1.74807	0.0804522	0.999831
Rv1221	sigE	39684	0.139854	1.10179	0.231082	0.605215	0.545036	0.685257	Alternative RNA polymerase sigma factor SigE	information pathways	-0.00905281	0.993745	0.297526	-0.030427	0.975727	0.999831
Rv0324	Rv0324	940.444	0.139817	1.10177	0.214704	0.651207	0.514913	0.660219	Possible transcriptional regulatory protein (possibly ArsR-family)	regulatory proteins	0.244942	1.18505	0.281007	0.87166	0.383394	0.999831
Rv2456c	Rv2456c	8658.6	0.139323	1.10139	0.179675	0.775416	0.438094	0.589905	Probable conserved integral membrane transport protein	cell wall and cell processes	-0.010969	0.992426	0.240119	-0.0456814	0.963564	0.999831
Rv2216	Rv2216	11618.1	0.138788	1.10098	0.17046	0.814193	0.415534	0.56678	Conserved protein	conserved hypotheticals	0.00501229	1.00348	0.228615	0.0219246	0.982508	0.999831
Rv3508	PE_PGRS54	2710.78	0.137925	1.10032	0.240687	0.57305	0.566611	0.703261	PE-PGRS family protein PE_PGRS54	PE/PPE	-0.81451	0.568602	0.306647	-2.65618	0.00790305	0.999831
Rv0724A	Rv0724A	353.67	0.137909	1.10031	0.218424	0.631383	0.52779	0.67108	Conserved hypothetical protein	conserved hypotheticals	0.00366858	1.00255	0.294623	0.0124518	0.990065	0.999831
Rv0048c	Rv0048c	2681.65	0.137686	1.10014	0.184945	0.744472	0.456591	0.608393	Possible membrane protein	cell wall and cell processes	-0.0372804	0.97449	0.243399	-0.153166	0.878268	0.999831
Rv0135c	Rv0135c	4887.17	0.137312	1.09985	0.218416	0.628671	0.529565	0.672712	Possible transcriptional regulatory protein	regulatory proteins	0.114595	1.08267	0.283609	0.404059	0.68617	0.999831
Rv2517c	Rv2517c	5515.5	0.137308	1.09985	0.271106	0.506474	0.612524	0.741447	Unknown protein	conserved hypotheticals	0.174986	1.12895	0.339637	0.515215	0.606403	0.999831
Rv3243c	Rv3243c	4029.23	0.137206	1.09977	0.189522	0.723961	0.469089	0.622024	Unknown protein	conserved hypotheticals	0.30739	1.23747	0.251328	1.22306	0.221306	0.999831
Rv2555c	alaS	66696.8	0.137091	1.09969	0.180276	0.760455	0.446982	0.59811	Probable alanyl-tRNA synthetase AlaS (alanine--tRNA ligase) (alanine translase) (ALARS)	information pathways	0.104639	1.07523	0.240479	0.435126	0.663471	0.999831
Rv1159	pimE	2361.52	0.136695	1.09938	0.203601	0.671386	0.501975	0.64908	Mannosyltransferase PimE	cell wall and cell processes	0.102274	1.07346	0.267168	0.382808	0.701862	0.999831
Rv1721c	vapB12	610.685	0.136562	1.09928	0.241144	0.56631	0.571183	0.707016	Possible antitoxin VapB12	virulence, detoxification, adaptation	0.0774175	1.05513	0.30643	0.252644	0.800544	0.999831
Rv3534c	hsaF	4417.23	0.136511	1.09924	0.175277	0.778827	0.436081	0.587924	Probable 4-hydroxy-2-oxovalerate aldolase (HOA)	intermediary metabolism and respiration	0.04432	1.0312	0.236579	0.187336	0.851397	0.999831
Rv2293c	Rv2293c	1075.53	0.135953	1.09882	0.19083	0.712432	0.476197	0.628409	Conserved hypothetical protein	conserved hypotheticals	-0.071163	0.95187	0.250372	-0.284229	0.776235	0.999831
Rv2847c	cysG	3419.03	0.135721	1.09864	0.177017	0.766712	0.443253	0.594973	Possible multifunctional enzyme siroheme synthase CysG: uroporphyrin-III C-methyltransferase (urogen III methylase) (SUMT) (uroporphyrinogen III methylase) (UROM) + precorrin-2 oxidase + ferrochelatase	intermediary metabolism and respiration	-0.0575872	0.96087	0.236636	-0.243358	0.807728	0.999831
Rv1512	epiA	6389.51	0.135553	1.09851	0.193292	0.701288	0.483123	0.633416	Probable nucleotide-sugar epimerase EpiA	intermediary metabolism and respiration	-0.0790425	0.946686	0.25528	-0.309631	0.756842	0.999831
Rv0964c	Rv0964c	504.04	0.135255	1.09829	0.210866	0.641425	0.521246	0.666262	Hypothetical protein	conserved hypotheticals	-0.236182	0.848989	0.279833	-0.844012	0.398663	0.999831
Rv0102	Rv0102	7697.35	0.135248	1.09828	0.175308	0.771484	0.44042	0.592584	Probable conserved integral membrane protein	cell wall and cell processes	0.306009	1.23628	0.234379	1.30562	0.191683	0.999831
Rv3770A	Rv3770A	191.657	0.135144	1.0982	0.253988	0.532089	0.594664	0.728249	Probable remnant of a transposase	insertion seqs and phages	0.0172791	1.01205	0.319848	0.0540229	0.956917	0.999831
Rv1875	Rv1875	6024.57	0.134521	1.09773	0.219223	0.613628	0.539461	0.681914	Conserved protein	conserved hypotheticals	0.0264571	1.01851	0.285516	0.0926644	0.92617	0.999831
Rv3877	eccD1	13381.1	0.134221	1.0975	0.17545	0.765009	0.444266	0.595833	ESX conserved component EccD1. ESX-1 type VII secretion system protein. Probable transmembrane protein.	cell wall and cell processes	0.0233394	1.01631	0.234663	0.0994591	0.920774	0.999831
Rv0622	Rv0622	395.268	0.133606	1.09703	0.226983	0.588619	0.556117	0.694639	Possible membrane protein	cell wall and cell processes	0.0661076	1.04689	0.290719	0.227393	0.820118	0.999831
Rv1841c	Rv1841c	6244.19	0.133431	1.0969	0.194786	0.685013	0.493335	0.642164	Conserved hypothetical membrane protein	cell wall and cell processes	0.290532	1.22309	0.257587	1.1279	0.259363	0.999831
Rv1943c	mazE5	2083.05	0.132794	1.09641	0.20131	0.659647	0.50948	0.655707	Possible antitoxin MazE5	virulence, detoxification, adaptation	0.000478865	1.00033	0.264325	0.00181165	0.998555	0.999831
Rv0207c	Rv0207c	9760.25	0.132626	1.09629	0.179693	0.738072	0.460471	0.612568	Conserved hypothetical protein	conserved hypotheticals	0.0444227	1.03127	0.239658	0.185359	0.852948	0.999831
Rv1175c	fadH	8987.43	0.132523	1.09621	0.186677	0.709909	0.477761	0.629664	Probable NADPH dependent 2,4-dienoyl-CoA reductase FadH (2,4-dienoyl coenzyme A reductase) (4-enoyl-CoA reductase)	lipid metabolism	0.0157422	1.01097	0.247789	0.0635307	0.949344	0.999831
Rv2651c	Rv2651c	5843.83	0.132155	1.09593	0.227186	0.581702	0.560768	0.698497	Possible PhiRv2 prophage protease	insertion seqs and phages	0.14771	1.10781	0.293372	0.50349	0.61462	0.999831
Rv2098c	PE_PGRS36	229.073	0.131785	1.09565	0.289562	0.45512	0.649023	0.772726	PE-PGRS family protein PE_PGRS36	PE/PPE	-0.824817	0.564554	0.352486	-2.34	0.0192838	0.999831
Rv3813c	Rv3813c	3748.82	0.131087	1.09512	0.185863	0.705288	0.480631	0.631655	Conserved protein	conserved hypotheticals	0.224328	1.16823	0.247302	0.907101	0.364353	0.999831
Rv3536c	hsaE	5612.55	0.129865	1.09419	0.219169	0.592534	0.553493	0.692835	Probable hydratase	intermediary metabolism and respiration	0.34897	1.27365	0.285391	1.22278	0.221414	0.999831
Rv2056c	rpsN2	219.451	0.129284	1.09375	0.253788	0.509416	0.610461	0.739494	30S ribosomal protein S14 RpsN2	information pathways	-0.0962164	0.935483	0.318812	-0.301797	0.762807	0.999831
Rv2232	ptkA	1873.5	0.129075	1.09359	0.193969	0.66544	0.505769	0.65196	Protein tyrosine kinase transcriptional regulatory protein PtkA	regulatory proteins	0.301401	1.23234	0.255443	1.17991	0.238034	0.999831
Rv3778c	Rv3778c	17715.8	0.128214	1.09294	0.19097	0.671383	0.501976	0.64908	Possible aminotransferase	intermediary metabolism and respiration	0.0562482	1.03976	0.252813	0.22249	0.823933	0.999831
Rv0038	Rv0038	10684.9	0.128002	1.09278	0.190323	0.672552	0.501232	0.648988	Conserved protein	conserved hypotheticals	0.285633	1.21895	0.252174	1.13268	0.257347	0.999831
Rv0518	Rv0518	1971.2	0.127831	1.09265	0.185045	0.690811	0.489684	0.639638	Possible exported protein	cell wall and cell processes	-0.166555	0.890968	0.243691	-0.683467	0.494312	0.999831
Rv1358	Rv1358	590.22	0.127798	1.09262	0.217938	0.586398	0.557608	0.695868	Probable transcriptional regulatory protein	regulatory proteins	-0.0101601	0.992982	0.280838	-0.0361779	0.971141	0.999831
Rv1763	Rv1763	380.277	0.12747	1.09238	0.238935	0.533495	0.593691	0.727893	Putative transposase for insertion sequence element IS6110 (fragment)	insertion seqs and phages	-0.087388	0.941225	0.302563	-0.288825	0.772715	0.999831
Rv2942	mmpL7	42251.7	0.127372	1.0923	0.18534	0.687235	0.491935	0.641762	Conserved transmembrane transport protein MmpL7	cell wall and cell processes	0.0654304	1.0464	0.246399	0.265547	0.790588	0.999831
Rv1865c	Rv1865c	1203.76	0.127306	1.09225	0.188041	0.677011	0.498399	0.647116	Probable short-chain type dehydrogenase	intermediary metabolism and respiration	0.188937	1.13992	0.248117	0.761485	0.446367	0.999831
Rv0456A	mazF1	606.618	0.127185	1.09216	0.221807	0.573403	0.566372	0.703177	Possible toxin MazF1	virulence, detoxification, adaptation	0.541912	1.4559	0.286664	1.89041	0.0587032	0.999831
Rv2417c	Rv2417c	4724.19	0.127117	1.09211	0.179793	0.707021	0.479554	0.631016	Conserved protein	conserved hypotheticals	-0.195708	0.873144	0.239525	-0.817067	0.41389	0.999831
Rv0225	Rv0225	9304.29	0.127059	1.09207	0.197909	0.64201	0.520867	0.666191	Possible conserved protein	cell wall and cell processes	0.0365472	1.02566	0.260749	0.140162	0.888532	0.999831
Rv0218	Rv0218	591.977	0.126719	1.09181	0.203976	0.621246	0.534438	0.67702	Probable conserved transmembrane protein	cell wall and cell processes	0.0631977	1.04478	0.26494	0.238536	0.811465	0.999831
Rv1114	vapC32	819.667	0.126184	1.0914	0.200302	0.629969	0.528715	0.67184	Possible toxin VapC32. Contains PIN domain.	virulence, detoxification, adaptation	-0.180761	0.882238	0.261228	-0.691963	0.48896	0.999831
Rv2175c	Rv2175c	1249.17	0.126019	1.09128	0.191793	0.65706	0.511142	0.657023	Conserved regulatory protein	regulatory proteins	0.0208223	1.01454	0.253297	0.082205	0.934484	0.999831
Rv3235	Rv3235	445.962	0.125429	1.09083	0.224932	0.557631	0.577097	0.711764	Hypothetical alanine arginine proline rich protein	conserved hypotheticals	-0.100843	0.932488	0.284864	-0.354006	0.723334	0.999831
Rv1296	thrB	5159.08	0.125427	1.09083	0.173421	0.723253	0.469524	0.6224	Probable homoserine kinase ThrB	intermediary metabolism and respiration	0.0572287	1.04047	0.232003	0.246672	0.805162	0.999831
Rv0380c	Rv0380c	1094.27	0.125349	1.09077	0.208856	0.60017	0.548393	0.687917	Possible RNA methyltransferase (RNA methylase)	intermediary metabolism and respiration	-0.18919	0.877098	0.272452	-0.694396	0.487434	0.999831
Rv2803	Rv2803	330.169	0.124064	1.0898	0.246957	0.50237	0.615407	0.743838	Conserved hypothetical protein	conserved hypotheticals	-0.390988	0.762607	0.303729	-1.28729	0.197993	0.999831
Rv0036c	Rv0036c	5158.03	0.123649	1.08949	0.176358	0.701123	0.483226	0.633416	Conserved protein	conserved hypotheticals	0.0623443	1.04416	0.235327	0.264926	0.791066	0.999831
Rv2548A	Rv2548A	3536.92	0.122523	1.08864	0.197869	0.619214	0.535776	0.67788	Conserved protein	conserved hypotheticals	-0.184435	0.879994	0.260375	-0.708344	0.478732	0.999831
Rv3626c	Rv3626c	11116.4	0.122456	1.08859	0.180074	0.680033	0.496484	0.645241	Conserved hypothetical protein	conserved hypotheticals	0.0869772	1.06214	0.240215	0.362081	0.717291	0.999831
Rv1250	Rv1250	1644.55	0.121918	1.08818	0.182985	0.666271	0.505238	0.65188	Probable drug-transport integral membrane protein	cell wall and cell processes	0.145605	1.10619	0.241565	0.602756	0.546671	0.999831
Rv2970c	lipN	11740.7	0.12184	1.08812	0.174654	0.697605	0.485424	0.635689	Probable lipase/esterase LipN	intermediary metabolism and respiration	-0.0473254	0.967729	0.23352	-0.202661	0.8394	0.999831
Rv2419c	gpgP	4800.55	0.121121	1.08758	0.204861	0.591238	0.554361	0.693289	Glucosyl-3-phosphoglycerate phosphatase GpgP	intermediary metabolism and respiration	0.0949424	1.06802	0.268386	0.353754	0.723523	0.999831
Rv2550c	vapB20	1382.08	0.120603	1.08719	0.189964	0.634872	0.525512	0.668804	Possible antitoxin VapB20	virulence, detoxification, adaptation	-0.236921	0.848555	0.250401	-0.946167	0.344064	0.999831
Rv1244	lpqZ	2009.2	0.120568	1.08716	0.194383	0.620259	0.535087	0.677426	Probable lipoprotein LpqZ	cell wall and cell processes	-0.359535	0.779416	0.25407	-1.4151	0.157039	0.999831
Rv0562	grcC1	12455.5	0.120347	1.087	0.180857	0.665429	0.505776	0.65196	Probable polyprenyl-diphosphate synthase GrcC1 (polyprenyl pyrophosphate synthetase)	intermediary metabolism and respiration	0.134194	1.09748	0.241107	0.556573	0.57782	0.999831
Rv2564	glnQ	3442.67	0.12026	1.08693	0.203346	0.591407	0.554248	0.693289	Probable glutamine-transport ATP-binding protein ABC transporter GlnQ	cell wall and cell processes	-0.035345	0.975798	0.26614	-0.132806	0.894346	0.999831
Rv1143	mcr	3449.38	0.12014	1.08684	0.178543	0.672893	0.501015	0.648988	Probable alpha-methylacyl-CoA racemase Mcr (2-methylacyl-CoA racemase) (2-arylpropionyl-CoA epimerase )	lipid metabolism	-0.0774225	0.947749	0.23812	-0.325141	0.745075	0.999831
Rv1217c	Rv1217c	2450.76	0.119945	1.08669	0.178937	0.670321	0.502653	0.649563	Probable tetronasin-transport integral membrane protein ABC transporter	cell wall and cell processes	-0.00183779	0.998727	0.238288	-0.00771245	0.993846	0.999831
Rv3908	mutT4	4475.16	0.119397	1.08628	0.182409	0.654558	0.512752	0.65827	Possible mutator protein MutT4	information pathways	-0.334262	0.79319	0.242063	-1.38089	0.167314	0.999831
Rv1318c	Rv1318c	1445.03	0.119373	1.08626	0.188217	0.634228	0.525932	0.669131	Possible adenylate cyclase (ATP pyrophosphate-lyase) (adenylyl cyclase)	intermediary metabolism and respiration	-0.066095	0.95522	0.248582	-0.265888	0.790325	0.999831
Rv1628c	Rv1628c	7649.57	0.119223	1.08615	0.221474	0.538314	0.59036	0.724645	Conserved protein	conserved hypotheticals	0.0547279	1.03866	0.287647	0.190261	0.849105	0.999831
Rv1028c	kdpD	2798.72	0.119203	1.08613	0.192838	0.618149	0.536477	0.678559	Probable sensor protein KdpD	regulatory proteins	0.140438	1.10224	0.254518	0.55178	0.581099	0.999831
Rv2690c	Rv2690c	2908.72	0.119133	1.08608	0.181778	0.655376	0.512226	0.658005	Probable conserved integral membrane alanine and valine and leucine rich protein	cell wall and cell processes	0.101796	1.07311	0.241395	0.421699	0.673245	0.999831
Rv1608c	bcpB	2715.68	0.119079	1.08604	0.185907	0.640533	0.521826	0.666435	Probable peroxidoxin BcpB	virulence, detoxification, adaptation	0.115051	1.08301	0.245987	0.467713	0.63999	0.999831
Rv3817	Rv3817	1078.02	0.119008	1.08599	0.187064	0.636186	0.524655	0.668127	Possible phosphotransferase	intermediary metabolism and respiration	0.24481	1.18494	0.2491	0.982776	0.325717	0.999831
Rv0381c	Rv0381c	3417.24	0.118706	1.08576	0.203872	0.582257	0.560394	0.698496	Hypothetical protein	conserved hypotheticals	0.0363866	1.02554	0.268115	0.135713	0.892049	0.999831
Rv1596	nadC	46699.2	0.118446	1.08556	0.197999	0.598214	0.549697	0.689342	Probable nicotinate-nucleotide pyrophosphatase NadC	intermediary metabolism and respiration	0.154469	1.11301	0.261027	0.591777	0.554	0.999831
Rv0496	Rv0496	7711.79	0.118043	1.08526	0.17218	0.685581	0.492977	0.642164	Conserved hypothetical protein	conserved hypotheticals	0.0576478	1.04077	0.230298	0.250319	0.802341	0.999831
Rv0921	Rv0921	2769.7	0.117958	1.0852	0.184175	0.640469	0.521868	0.666435	Possible resolvase	insertion seqs and phages	0.0178357	1.01244	0.245046	0.072785	0.941977	0.999831
Rv3885c	eccE2	4373.31	0.117489	1.08484	0.189692	0.619366	0.535676	0.67788	ESX conserved component EccE2. ESX-2 type VII secretion system protein. Possible membrane protein.	cell wall and cell processes	0.0252454	1.01765	0.251193	0.100502	0.919946	0.999831
Rv2006	otsB1	4941.85	0.117394	1.08477	0.184472	0.63638	0.524529	0.668127	Probable trehalose-6-phosphate phosphatase OtsB1 (trehalose-phosphatase) (TPP)	virulence, detoxification, adaptation	-0.136122	0.909962	0.245199	-0.555152	0.578791	0.999831
Rv2218	lipA	7399.51	0.117237	1.08466	0.185875	0.630733	0.528215	0.671413	Probable lipoate biosynthesis protein A LipA	intermediary metabolism and respiration	-0.0130597	0.990989	0.24671	-0.0529357	0.957783	0.999831
Rv1545	Rv1545	3248.61	0.116858	1.08437	0.182102	0.641714	0.521059	0.66623	Hypothetical protein	conserved hypotheticals	0.0516642	1.03646	0.242412	0.213125	0.831229	0.999831
Rv3810	pirG	19550.9	0.116677	1.08423	0.170598	0.683929	0.49402	0.642628	Exported repetitive protein precursor PirG (cell surface protein) (EXP53)	cell wall and cell processes	-0.116672	0.922313	0.228757	-0.510029	0.610031	0.999831
Rv1485	hemZ	3584.53	0.116561	1.08415	0.180266	0.646604	0.517888	0.66362	Ferrochelatase HemZ (protoheme ferro-lyase) (heme synthetase)	intermediary metabolism and respiration	-0.0554068	0.962323	0.239977	-0.230884	0.817405	0.999831
Rv2671	ribD	1495.68	0.116507	1.08411	0.187298	0.622041	0.533915	0.676566	Possible bifunctional enzyme riboflavin biosynthesis protein RibD: diaminohydroxyphosphoribosylaminopyrimidine deaminase (riboflavin-specific deaminase) + 5-amino-6-(5-phosphoribosylamino)uracil reductase (HTP reductase)	intermediary metabolism and respiration	-0.0113258	0.99218	0.245674	-0.0461008	0.96323	0.999831
Rv0578c	PE_PGRS7	11396.5	0.116269	1.08393	0.204535	0.568455	0.569726	0.706275	PE-PGRS family protein PE_PGRS7	PE/PPE	-0.255383	0.837765	0.268341	-0.95171	0.341244	0.999831
Rv1956	higA	1019.42	0.11615	1.08384	0.204723	0.567353	0.570474	0.706563	Possible antitoxin HigA	virulence, detoxification, adaptation	0.253598	1.19218	0.269154	0.942204	0.346088	0.999831
Rv1927	Rv1927	3451.18	0.116098	1.0838	0.180711	0.64245	0.520581	0.666033	Conserved hypothetical protein	conserved hypotheticals	-0.0238241	0.983622	0.241306	-0.09873	0.921353	0.999831
Rv1127c	ppdK	7039.77	0.116003	1.08373	0.173758	0.667613	0.504381	0.651591	Probable pyruvate, phosphate dikinase PpdK	intermediary metabolism and respiration	0.149529	1.10921	0.232329	0.64361	0.519829	0.999831
Rv2412	rpsT	5137.86	0.115159	1.08309	0.203639	0.565503	0.571732	0.707482	30S ribosomal protein S20 RpsT	information pathways	0.0351903	1.02469	0.266427	0.132082	0.894919	0.999831
MTB000029	asnT	410.681	0.114893	1.0829	0.260039	0.441831	0.658611	0.780239	tRNA-Asn (GTT)	stable RNAs	0.800477	1.74168	0.320086	2.50082	0.0123907	0.999831
Rv1800	PPE28	2715.31	0.11411	1.08231	0.186347	0.612349	0.540307	0.682353	PPE family protein PPE28	PE/PPE	0.00326885	1.00227	0.246439	0.0132644	0.989417	0.999831
Rv2091c	Rv2091c	15697.3	0.113436	1.0818	0.172344	0.658192	0.510415	0.656499	Probable membrane protein	cell wall and cell processes	0.0776415	1.05529	0.230956	0.336175	0.736739	0.999831
Rv1112	Rv1112	795.146	0.113353	1.08174	0.19728	0.574579	0.565576	0.702826	Probable GTP binding protein	conserved hypotheticals	-0.216183	0.86084	0.256796	-0.841846	0.399874	0.999831
Rv0509	hemA	34362.9	0.112964	1.08145	0.197254	0.572681	0.566861	0.703359	Probable glutamyl-tRNA reductase HemA (GLUTR)	intermediary metabolism and respiration	0.213246	1.15929	0.260148	0.819711	0.412381	0.999831
Rv2859c	Rv2859c	3161.6	0.110938	1.07993	0.201436	0.550736	0.581815	0.715717	Possible amidotransferase	intermediary metabolism and respiration	0.0845861	1.06038	0.264223	0.320132	0.748868	0.999831
Rv3526	kshA	14035.7	0.110606	1.07968	0.229699	0.481525	0.630144	0.755658	Oxygenase component of 3-ketosteroid-9-alpha-hydroxylase KshA	intermediary metabolism and respiration	0.2176	1.1628	0.296464	0.733986	0.462957	0.999831
Rv1584c	Rv1584c	1946.82	0.110207	1.07938	0.249224	0.442199	0.658345	0.780149	Possible PhiRv1 phage protein	insertion seqs and phages	-0.0528117	0.964056	0.31699	-0.166603	0.867682	0.999831
Rv2880c	Rv2880c	9134.84	0.109735	1.07903	0.178277	0.615532	0.538203	0.680532	Conserved hypothetical protein	conserved hypotheticals	-0.0158182	0.989096	0.237888	-0.0664942	0.946984	0.999831
Rv3210c	Rv3210c	2468.57	0.109021	1.0785	0.18433	0.591446	0.554221	0.693289	Conserved protein	conserved hypotheticals	-0.0761029	0.948617	0.243833	-0.312111	0.754956	0.999831
Rv3123	Rv3123	9893.99	0.108853	1.07837	0.18259	0.59616	0.551068	0.690641	Hypothetical protein	conserved hypotheticals	0.388737	1.30925	0.242683	1.60183	0.109193	0.999831
Rv2734	Rv2734	1485.07	0.108081	1.07779	0.187041	0.577845	0.563368	0.700929	Conserved hypothetical protein	conserved hypotheticals	0.0872406	1.06234	0.244723	0.356487	0.721476	0.999831
Rv1134	Rv1134	77.9169	0.10764	1.07746	0.350591	0.307025	0.758824	0.853564	Hypothetical protein	conserved hypotheticals	-0.216287	0.860778	0.411216	-0.525969	0.59891	0.999831
Rv2819c	Rv2819c	1686.65	0.107529	1.07738	0.18739	0.573826	0.566086	0.703034	Hypothetical protein	conserved hypotheticals	-0.00996278	0.993118	0.248367	-0.0401132	0.968003	0.999831
Rv2070c	cobK	758.625	0.106765	1.07681	0.198293	0.538422	0.590286	0.724645	Precorrin-6X reductase CobK	intermediary metabolism and respiration	0.0670782	1.04759	0.257681	0.260315	0.794621	0.999831
Rv0134	ephF	12162.4	0.106491	1.07661	0.175595	0.606461	0.544209	0.685077	Possible epoxide hydrolase EphF (epoxide hydratase) (arene-oxide hydratase)	virulence, detoxification, adaptation	0.154708	1.1132	0.234845	0.658769	0.510044	0.999831
Rv2682c	dxs1	13794.8	0.10609	1.07631	0.189202	0.560723	0.574986	0.709989	Probable 1-deoxy-D-xylulose 5-phosphate synthase Dxs1 (1-deoxyxylulose-5-phosphate synthase) (DXP synthase) (DXPS)	intermediary metabolism and respiration	0.00171487	1.00119	0.250844	0.00683638	0.994545	0.999831
Rv1890c	Rv1890c	663.675	0.105754	1.07606	0.216582	0.488285	0.625348	0.75188	Hypothetical protein	conserved hypotheticals	0.312251	1.24164	0.282252	1.10628	0.268604	0.999831
Rv0490	senX3	23715.7	0.105735	1.07604	0.18774	0.563202	0.573297	0.708992	Putative two component sensor histidine kinase SenX3	regulatory proteins	0.103544	1.07441	0.249197	0.41551	0.677769	0.999831
Rv0881	Rv0881	1032.13	0.105029	1.07552	0.197657	0.531373	0.595161	0.728363	Possible rRNA methyltransferase (rRNA methylase)	intermediary metabolism and respiration	0.087121	1.06225	0.25844	0.337103	0.736039	0.999831
Rv3046c	Rv3046c	1512.41	0.104759	1.07531	0.194895	0.537514	0.590913	0.725107	Conserved protein	conserved hypotheticals	0.135981	1.09884	0.258575	0.525888	0.598966	0.999831
Rv0329c	Rv0329c	156.288	0.103897	1.07467	0.273932	0.379279	0.704481	0.813258	Conserved hypothetical protein	conserved hypotheticals	0.0961828	1.06894	0.331658	0.290006	0.771812	0.999831
Rv3024c	trmU	4038.71	0.103729	1.07455	0.187388	0.55355	0.579887	0.71392	Probable tRNA (5-methylaminomethyl-2-thiouridylate)-methyltransferase TrmU	information pathways	0.0155944	1.01087	0.248401	0.0627792	0.949942	0.999831
Rv1100	Rv1100	3865.55	0.103711	1.07453	0.182657	0.567792	0.570176	0.706407	Conserved protein	conserved hypotheticals	0.229163	1.17215	0.243056	0.942839	0.345763	0.999831
Rv2444c	rne	78938.5	0.103041	1.07403	0.178316	0.577852	0.563364	0.700929	Possible ribonuclease E Rne	information pathways	-0.115716	0.922924	0.238155	-0.485884	0.627049	0.999831
Rv0675	echA5	1163.09	0.102624	1.07372	0.195936	0.523763	0.600443	0.732648	Probable enoyl-CoA hydratase EchA5 (enoyl hydrase) (unsaturated acyl-CoA hydratase) (crotonase)	lipid metabolism	0.212703	1.15886	0.259097	0.820938	0.411682	0.999831
Rv3262	fbiB	3962.21	0.101576	1.07295	0.19041	0.533461	0.593714	0.727893	Probable F420 biosynthesis protein FbiB	intermediary metabolism and respiration	-0.2159	0.861009	0.25101	-0.860126	0.38972	0.999831
Rv1970	lprM	194.465	0.101061	1.07256	0.253833	0.398139	0.690528	0.803921	Possible Mce-family lipoprotein LprM (Mce-family lipoprotein Mce3E)	cell wall and cell processes	0.109691	1.079	0.322396	0.340238	0.733678	0.999831
Rv0805	Rv0805	20414.5	0.100945	1.07248	0.180435	0.559454	0.575852	0.710442	Class III cyclic nucleotide phosphodiesterase (cNMP PDE)	intermediary metabolism and respiration	-0.0267074	0.981658	0.240563	-0.111021	0.9116	0.999831
Rv0347	Rv0347	2196.03	0.100202	1.07192	0.231197	0.433404	0.664721	0.784989	Probable conserved membrane protein	cell wall and cell processes	0.0469298	1.03306	0.297119	0.157949	0.874497	0.999831
Rv2224c	caeA	15774.6	0.0996648	1.07152	0.171109	0.582462	0.560255	0.698496	Probable carboxylesterase CaeA	cell wall and cell processes	0.299722	1.23091	0.22946	1.30621	0.191482	0.999831
Rv3731	ligC	1200.59	0.0991388	1.07113	0.188316	0.526448	0.598577	0.731891	Possible ATP-dependent DNA ligase LigC (polydeoxyribonucleotide synthase [ATP]) (polynucleotide ligase [ATP]) (sealase) (DNA repair protein) (DNA joinase)	information pathways	-0.0169377	0.988328	0.246969	-0.0685821	0.945322	0.999831
Rv1179c	Rv1179c	5491.91	0.0985748	1.07072	0.193554	0.509288	0.610551	0.739494	Unknown protein	conserved hypotheticals	-0.121817	0.91903	0.255484	-0.476808	0.633499	0.999831
Rv3565	aspB	755.133	0.0982485	1.07047	0.202728	0.484631	0.627938	0.754333	Possible aspartate aminotransferase AspB (transaminase A) (ASPAT) (glutamic--oxaloacetic transaminase) (glutamic--aspartic transaminase)	intermediary metabolism and respiration	0.0620103	1.04392	0.262624	0.236118	0.813341	0.999831
MTB000001	ileT	1151.65	0.0978553	1.07018	0.194166	0.503977	0.614278	0.742696	tRNA-Ile (GAT)	stable RNAs	0.495736	1.41004	0.253517	1.95543	0.0505321	0.999831
Rv3563	fadE32	650.981	0.0977724	1.07012	0.20268	0.482398	0.629524	0.755592	Probable acyl-CoA dehydrogenase FadE32	lipid metabolism	-0.245643	0.84344	0.262348	-0.936322	0.349108	0.999831
Rv3284	Rv3284	6765.75	0.0975258	1.06994	0.172659	0.564846	0.572178	0.707821	Conserved hypothetical protein	conserved hypotheticals	0.445761	1.36203	0.231659	1.92421	0.0543281	0.999831
Rv1896c	Rv1896c	2175.65	0.0967893	1.06939	0.17872	0.541568	0.588116	0.722322	Conserved hypothetical protein	conserved hypotheticals	0.110384	1.07952	0.238945	0.461963	0.644108	0.999831
Rv0736	rslA	795.303	0.0965512	1.06921	0.196774	0.490669	0.62366	0.750403	Anti-sigma factor RslA	information pathways	0.187283	1.13862	0.259466	0.721803	0.470416	0.999831
MTB000030	proU	741.729	0.0959661	1.06878	0.743464	0.12908	0.897295	0.940518	tRNA-Pro (TGG)	stable RNAs	0.0742456	1.05281	0.761931	0.0974439	0.922374	0.999831
Rv2767c	Rv2767c	360.136	0.0959031	1.06873	0.227153	0.422197	0.672882	0.790314	Possible membrane protein	cell wall and cell processes	-0.298885	0.81288	0.28573	-1.04604	0.295542	0.999831
Rv0735	sigL	1709.69	0.0958752	1.06871	0.194225	0.493631	0.621567	0.749087	Probable alternative RNA polymerase sigma factor SigL	information pathways	0.000360521	1.00025	0.256541	0.00140532	0.998879	0.999831
Rv3068c	pgmA	2389.01	0.094791	1.06791	0.178041	0.532411	0.594442	0.728249	Probable phosphoglucomutase PgmA (glucose phosphomutase) (PGM)	intermediary metabolism and respiration	-0.089004	0.940172	0.236092	-0.376989	0.706182	0.999831
Rv2958c	Rv2958c	2385.38	0.0947469	1.06788	0.18872	0.50205	0.615632	0.743838	Possible glycosyl transferase	intermediary metabolism and respiration	-0.184326	0.88006	0.249458	-0.738906	0.459964	0.999831
Rv0499	Rv0499	4030.12	0.0937921	1.06717	0.20684	0.453453	0.650222	0.772973	Conserved hypothetical protein	conserved hypotheticals	-0.0361982	0.975221	0.270239	-0.133949	0.893443	0.999831
MTB000072	mcr10	1067	0.0935679	1.06701	0.197918	0.472762	0.636383	0.762029	Putative small regulatory RNA	stable RNAs	0.204793	1.15252	0.265224	0.77215	0.440025	0.999831
Rv2242	Rv2242	4697.75	0.0931283	1.06668	0.173597	0.536463	0.591639	0.725781	Conserved hypothetical protein	conserved hypotheticals	0.205385	1.15299	0.232685	0.882675	0.377412	0.999831
Rv2440c	obg	9910.9	0.0924705	1.06619	0.179616	0.514824	0.606676	0.737845	Probable GTP1/Obg-family GTP-binding protein Obg	intermediary metabolism and respiration	0.0203849	1.01423	0.239686	0.0850484	0.932223	0.999831
Rv0630c	recB	2060.66	0.0921563	1.06596	0.196349	0.469349	0.63882	0.764502	Probable exonuclease V (beta chain) RecB (exodeoxyribonuclease V beta chain)(exodeoxyribonuclease V polypeptide) (chi-specific endonuclease)	information pathways	-0.133347	0.911714	0.257716	-0.517418	0.604864	0.999831
Rv2323c	Rv2323c	1684.47	0.0919679	1.06582	0.224588	0.409496	0.682176	0.798493	Conserved protein	conserved hypotheticals	0.242048	1.18267	0.2926	0.827233	0.408105	0.999831
Rv2502c	accD1	5050.85	0.0919468	1.06581	0.175413	0.524175	0.600157	0.732648	Probable acetyl-/propionyl-CoA carboxylase (beta subunit) AccD1	lipid metabolism	0.209855	1.15657	0.234675	0.894239	0.371194	0.999831
Rv0977	PE_PGRS16	1725.13	0.0914511	1.06544	0.196396	0.465646	0.641469	0.766111	PE-PGRS family protein PE_PGRS16	PE/PPE	-0.329165	0.795997	0.256463	-1.28348	0.199324	0.999831
Rv2041c	Rv2041c	1333.33	0.0914072	1.06541	0.196041	0.466266	0.641025	0.766026	Probable sugar-binding lipoprotein	cell wall and cell processes	-0.124237	0.917489	0.258604	-0.480415	0.630932	0.999831
Rv3767c	Rv3767c	4729.41	0.0911576	1.06522	0.180507	0.505008	0.613553	0.742256	Possible S-adenosylmethionine-dependent methyltransferase	lipid metabolism	-0.0165629	0.988585	0.240723	-0.0688046	0.945145	0.999831
Rv3196	Rv3196	147.666	0.0910391	1.06514	0.280844	0.324163	0.745815	0.844846	Conserved hypothetical protein	conserved hypotheticals	0.259546	1.1971	0.346798	0.748408	0.454214	0.999831
Rv1954c	Rv1954c	82.7298	0.0909944	1.0651	0.336851	0.270132	0.787059	0.874226	Hypothetical protein	conserved hypotheticals	-0.319253	0.801484	0.386678	-0.825632	0.409013	0.999831
Rv2343c	dnaG	10636.6	0.0908016	1.06496	0.184246	0.492829	0.622133	0.74933	Probable DNA primase DnaG	information pathways	-0.0422237	0.971157	0.244968	-0.172364	0.863151	0.999831
Rv3519	Rv3519	8732.13	0.0907947	1.06496	0.174872	0.519207	0.603616	0.735428	Unknown protein	conserved hypotheticals	0.260073	1.19754	0.234	1.11142	0.266386	0.999831
Rv1783	eccC5	38284.1	0.0905296	1.06476	0.169833	0.533052	0.593998	0.728023	ESX conserved component EccC5. ESX-5 type VII secretion system protein.	cell wall and cell processes	0.0147813	1.0103	0.227993	0.0648324	0.948307	0.999831
Rv2124c	metH	25363	0.0903572	1.06463	0.186975	0.483259	0.628912	0.755282	5-methyltetrahydrofolate--homocystein methyltransferase MetH (methionine synthase, vitamin-B12 dependent isozyme) (ms)	intermediary metabolism and respiration	0.106148	1.07635	0.248354	0.427407	0.669083	0.999831
Rv3202c	Rv3202c	4391.12	0.0891158	1.06372	0.180751	0.49303	0.621991	0.74933	Possible ATP-dependent DNA helicase	information pathways	-0.00968803	0.993307	0.240116	-0.0403472	0.967816	0.999831
Rv1785c	cyp143	957.449	0.0891003	1.06371	0.206194	0.43212	0.665655	0.785558	Probable cytochrome P450 143 Cyp143	intermediary metabolism and respiration	0.184054	1.13607	0.267737	0.687442	0.491804	0.999831
Rv1540	Rv1540	9621.32	0.0884611	1.06324	0.171144	0.516881	0.605239	0.737187	Conserved hypothetical protein member of yabO/yceC/yfiI family	conserved hypotheticals	0.358017	1.28166	0.229615	1.5592	0.118948	0.999831
Rv3277	Rv3277	9031.76	0.0880458	1.06293	0.171762	0.512605	0.608228	0.739294	Probable conserved transmembrane protein	cell wall and cell processes	-0.122036	0.91889	0.229959	-0.530684	0.595638	0.999831
Rv1339	Rv1339	7652.59	0.0875012	1.06253	0.172002	0.508722	0.610947	0.739757	Conserved protein	conserved hypotheticals	0.0126044	1.00877	0.230553	0.0546702	0.956401	0.999831
Rv2431c	PE25	10378.7	0.0873157	1.06239	0.207017	0.42178	0.673186	0.790445	PE family protein PE25	PE/PPE	0.0847732	1.06052	0.271544	0.31219	0.754896	0.999831
Rv2060	Rv2060	324.748	0.0867822	1.062	0.245993	0.352783	0.724251	0.827115	Possible conserved integral membrane protein	cell wall and cell processes	-0.233687	0.850459	0.310929	-0.751576	0.452306	0.999831
Rv1410c	Rv1410c	36584.5	0.0867775	1.062	0.184022	0.471562	0.63724	0.762832	Aminoglycosides/tetracycline-transport integral membrane protein	cell wall and cell processes	0.250036	1.18924	0.244825	1.02128	0.30712	0.999831
Rv2047c	Rv2047c	5863.27	0.0855746	1.06111	0.203593	0.420323	0.67425	0.791243	Conserved hypothetical protein	conserved hypotheticals	0.0480895	1.03389	0.266953	0.180142	0.857041	0.999831
Rv1489A	Rv1489A	3313.46	0.0855545	1.0611	0.179031	0.477876	0.632738	0.758327	Conserved protein	conserved hypotheticals	0.288082	1.22102	0.240796	1.19638	0.23155	0.999831
Rv2209	Rv2209	5089.52	0.0848375	1.06057	0.204854	0.414136	0.678775	0.795418	Probable conserved integral membrane protein	cell wall and cell processes	0.0510245	1.036	0.268496	0.190038	0.849279	0.999831
Rv0501	galE2	18713.7	0.0847757	1.06052	0.17098	0.495824	0.620019	0.74744	Possible UDP-glucose 4-epimerase GalE2 (galactowaldenase) (UDP-galactose 4-epimerase) (uridine diphosphate galactose 4-epimerase) (uridine diphospho-galactose 4-epimerase)	intermediary metabolism and respiration	-0.111748	0.925466	0.229373	-0.487188	0.626125	0.999831
Rv2570	Rv2570	419.475	0.0845708	1.06037	0.233806	0.361714	0.717566	0.823508	Conserved hypothetical protein	conserved hypotheticals	0.539537	1.45351	0.299362	1.80229	0.0715002	0.999831
Rv3547	ddn	1878.74	0.0844051	1.06025	0.202181	0.417472	0.676333	0.793235	Deazaflavin-dependent nitroreductase Ddn	intermediary metabolism and respiration	-0.222594	0.857023	0.264253	-0.842351	0.399592	0.999831
Rv3097c	lipY	701.831	0.0843452	1.06021	0.207385	0.406708	0.684222	0.799978	PE-PGRS family protein, triacylglycerol lipase LipY (esterase/lipase) (triglyceride lipase) (tributyrase)	PE/PPE	0.144284	1.10518	0.268521	0.537328	0.591041	0.999831
Rv3472	Rv3472	681.484	0.0831759	1.05935	0.207841	0.400191	0.689016	0.803878	Conserved protein	conserved hypotheticals	-0.256191	0.837296	0.266583	-0.961016	0.336544	0.999831
Rv0857	Rv0857	4308.05	0.0829512	1.05918	0.181616	0.45674	0.647858	0.772172	Conserved hypothetical protein	conserved hypotheticals	0.282061	1.21593	0.241577	1.16758	0.242975	0.999831
Rv1901	cinA	7672.21	0.0828493	1.05911	0.193315	0.42857	0.668236	0.78688	Probable CinA-like protein CinA	virulence, detoxification, adaptation	0.0220646	1.01541	0.255488	0.0863623	0.931178	0.999831
Rv2363	amiA2	2340.18	0.0826799	1.05898	0.182233	0.453703	0.650042	0.772973	Probable amidase AmiA2 (aminohydrolase)	intermediary metabolism and respiration	-0.304997	0.809444	0.24041	-1.26865	0.204565	0.999831
Rv1327c	glgE	11407.3	0.0825585	1.05889	0.181555	0.45473	0.649303	0.772774	Probable glucanase GlgE	intermediary metabolism and respiration	0.029245	1.02048	0.241879	0.120907	0.903764	0.999831
Rv3205c	Rv3205c	13730.1	0.0822875	1.0587	0.172552	0.476885	0.633444	0.758951	Conserved protein	conserved hypotheticals	-0.196867	0.872443	0.231146	-0.851702	0.39438	0.999831
Rv0960	vapC9	2282.57	0.0822558	1.05867	0.191638	0.429225	0.667759	0.78688	Possible toxin VapC9	virulence, detoxification, adaptation	0.420612	1.3385	0.255121	1.64868	0.0992132	0.999831
Rv0947c	Rv0947c	1308.78	0.0816113	1.0582	0.192156	0.424714	0.671045	0.789285	Probable mycolyl transferase, pseudogene	lipid metabolism	0.312739	1.24206	0.257631	1.2139	0.224784	0.999831
Rv1600	hisC1	7433.77	0.0808936	1.05767	0.188701	0.428687	0.668151	0.78688	Probable histidinol-phosphate aminotransferase HisC1	intermediary metabolism and respiration	0.0831357	1.05932	0.250099	0.332411	0.739579	0.999831
Rv2748c	ftsK	48788	0.0807611	1.05758	0.168859	0.478276	0.632454	0.758207	Possible cell division transmembrane protein FtsK	cell wall and cell processes	0.0442338	1.03114	0.226761	0.195068	0.845339	0.999831
Rv1124	ephC	2402.86	0.0804843	1.05737	0.193879	0.415126	0.678049	0.794795	Probable epoxide hydrolase EphC (epoxide hydratase)	virulence, detoxification, adaptation	0.247442	1.1871	0.255463	0.968601	0.332744	0.999831
Rv1278	Rv1278	7337.12	0.080011	1.05703	0.173598	0.460898	0.644872	0.769505	Hypothetical protein	conserved hypotheticals	-0.28268	0.822062	0.231949	-1.21872	0.222952	0.999831
Rv1340	rphA	9100.86	0.0799805	1.057	0.178707	0.447552	0.654477	0.776908	Probable ribonuclease RphA (RNase PH) (tRNA nucleotidyltransferase)	information pathways	0.0543484	1.03839	0.238598	0.227782	0.819815	0.999831
Rv3292	Rv3292	2505.28	0.0798722	1.05692	0.191531	0.417019	0.676665	0.793398	Conserved hypothetical protein	conserved hypotheticals	0.182235	1.13464	0.252941	0.720463	0.47124	0.999831
Rv1831	Rv1831	12791.3	0.0795167	1.05666	0.209053	0.380366	0.703674	0.812783	Hypothetical protein	conserved hypotheticals	0.193918	1.14387	0.273529	0.708947	0.478357	0.999831
Rv0772	purD	2916.73	0.0795159	1.05666	0.200515	0.396559	0.691692	0.804594	Probable phosphoribosylamine--glycine ligase PurD (GARS) (glycinamide ribonucleotide synthetase) (phosphoribosylglycinamide synthetase) (5'-phosphoribosylglycinamide synthetase)	intermediary metabolism and respiration	0.04155	1.02922	0.263157	0.15789	0.874543	0.999831
Rv3912	Rv3912	427.479	0.0790056	1.05629	0.229619	0.344073	0.730791	0.831723	Hypothetical alanine rich protein	conserved hypotheticals	-0.520052	0.697347	0.28864	-1.80173	0.0715877	0.999831
Rv0228	Rv0228	2028.75	0.0788128	1.05615	0.208005	0.378899	0.704763	0.813264	Probable integral membrane acyltransferase	intermediary metabolism and respiration	0.141405	1.10298	0.271063	0.521669	0.601901	0.999831
Rv1002c	Rv1002c	4090.47	0.0787745	1.05612	0.192822	0.408536	0.682881	0.799091	Conserved membrane protein	cell wall and cell processes	-0.0430129	0.970626	0.253951	-0.169375	0.865502	0.999831
Rv3911	sigM	1598.1	0.0780116	1.05556	0.197687	0.394622	0.693122	0.805573	Possible alternative RNA polymerase sigma factor SigM	information pathways	-0.224342	0.855985	0.258753	-0.867014	0.385934	0.999831
Rv0473	Rv0473	6125.72	0.0779295	1.0555	0.184556	0.422254	0.67284	0.790314	Possible conserved transmembrane protein	cell wall and cell processes	0.100607	1.07222	0.245488	0.409824	0.681935	0.999831
Rv2760c	vapB42	687.593	0.0778323	1.05543	0.205504	0.37874	0.704881	0.813264	Possible antitoxin VapB42	virulence, detoxification, adaptation	-0.665735	0.630367	0.266501	-2.49806	0.0124876	0.999831
Rv0825c	Rv0825c	845.822	0.0775504	1.05522	0.215343	0.360126	0.718753	0.824411	Conserved protein	conserved hypotheticals	-0.257248	0.836682	0.274203	-0.938165	0.34816	0.999831
Rv2583c	relA	26684	0.0774587	1.05516	0.17415	0.444782	0.656477	0.778159	Probable GTP pyrophosphokinase RelA (ATP:GTP 3'- pyrophosphotransferase) (PPGPP synthetase I) ((P)PPGPP synthetase) (GTP diphosphokinase)	intermediary metabolism and respiration	0.166617	1.12242	0.233199	0.714485	0.474927	0.999831
Rv3744	nmtR	1103.72	0.0769515	1.05479	0.198444	0.387775	0.698183	0.808484	Metal sensor transcriptional regulator (ArsR-SmtB family)	regulatory proteins	-0.177399	0.884296	0.260318	-0.681468	0.495575	0.999831
Rv3414c	sigD	8640.79	0.0769457	1.05478	0.172704	0.445535	0.655933	0.777738	Probable alternative RNA polymerase sigma-D factor SigD	information pathways	-0.0758243	0.9488	0.230953	-0.328311	0.742676	0.999831
Rv3529c	Rv3529c	1252.68	0.0767949	1.05467	0.189658	0.404912	0.685542	0.80061	Conserved hypothetical protein	conserved hypotheticals	0.101183	1.07265	0.256536	0.394421	0.69327	0.999831
Rv2455c	Rv2455c	42986.9	0.0767932	1.05467	0.192809	0.398285	0.69042	0.803921	Probable oxidoreductase (alpha subunit)	intermediary metabolism and respiration	0.2755	1.21041	0.255055	1.08016	0.280071	0.999831
Rv1937	Rv1937	1033.03	0.0764391	1.05441	0.19892	0.38427	0.700778	0.810348	Possible oxygenase	intermediary metabolism and respiration	-0.100967	0.932408	0.261513	-0.386089	0.699431	0.999831
Rv3191c	Rv3191c	144.855	0.0759544	1.05406	0.292284	0.259865	0.794968	0.878975	Probable transposase	insertion seqs and phages	-0.34042	0.789811	0.352191	-0.966576	0.333756	0.999831
MTB000045	proY	595.338	0.0759514	1.05406	0.208938	0.363512	0.716223	0.822558	tRNA-Pro (CGG)	stable RNAs	-0.101993	0.931745	0.271394	-0.375812	0.707057	0.999831
Rv3206c	moeB1	20239.8	0.0758095	1.05395	0.192923	0.392952	0.694355	0.806322	Probable molybdenum cofactor biosynthesis protein MoeB1 (MPT-synthase sulfurylase) (molybdopterin synthase sulphurylase)	intermediary metabolism and respiration	0.194299	1.14417	0.25539	0.760794	0.44678	0.999831
Rv0692	Rv0692	6137.87	0.0755837	1.05379	0.176006	0.429439	0.667604	0.78688	Conserved hypothetical protein	conserved hypotheticals	-0.112526	0.924967	0.234922	-0.478994	0.631943	0.999831
Rv3527	Rv3527	2239.07	0.0753467	1.05361	0.185925	0.405253	0.685292	0.800572	Hypothetical protein	conserved hypotheticals	-0.0861323	0.942045	0.250269	-0.34416	0.730726	0.999831
Rv3880c	espL	8226.48	0.0750294	1.05338	0.171512	0.437458	0.66178	0.782445	ESX-1 secretion-associated protein EspL	cell wall and cell processes	0.183376	1.13554	0.230208	0.796566	0.425703	0.999831
Rv2253	Rv2253	262.405	0.0748886	1.05328	0.258033	0.290229	0.771641	0.863163	Possible secreted unknown protein	cell wall and cell processes	0.00219065	1.00152	0.321012	0.0068242	0.994555	0.999831
Rv2204c	Rv2204c	27043.5	0.0740762	1.05269	0.202018	0.366681	0.713857	0.820948	Conserved protein	conserved hypotheticals	-0.078544	0.947013	0.265689	-0.295623	0.767518	0.999831
Rv2868c	gcpE	18812.9	0.0728991	1.05183	0.179899	0.405222	0.685314	0.800572	Probable GcpE protein	conserved hypotheticals	0.15415	1.11277	0.239989	0.642319	0.520666	0.999831
Rv1634	Rv1634	7279.54	0.0722739	1.05137	0.186291	0.387961	0.698045	0.808484	Possible drug efflux membrane protein	cell wall and cell processes	-0.0473027	0.967744	0.247491	-0.191129	0.848425	0.999831
Rv3358	relK	420.08	0.0717569	1.051	0.230037	0.311936	0.755089	0.851743	Toxin RelK	virulence, detoxification, adaptation	0.0620078	1.04392	0.294035	0.210886	0.832976	0.999831
Rv2784c	lppU	7365.71	0.0716834	1.05094	0.205981	0.34801	0.727833	0.829478	Probable lipoprotein LppU	cell wall and cell processes	-0.278579	0.824403	0.270329	-1.03052	0.302768	0.999831
Rv2321c	rocD2	866.57	0.0716107	1.05089	0.204986	0.349344	0.726831	0.828591	Probable ornithine aminotransferase (C-terminus part) RocD2 (ornithine--oxo-acid aminotransferase)	intermediary metabolism and respiration	0.383116	1.30416	0.271784	1.40963	0.158648	0.999831
Rv1093	glyA1	13977	0.0714454	1.05077	0.170881	0.418099	0.675875	0.792923	Serine hydroxymethyltransferase 1 GlyA1	intermediary metabolism and respiration	-0.0499912	0.965942	0.22909	-0.218216	0.827261	0.999831
Rv1887	Rv1887	32476	0.0714079	1.05074	0.17855	0.399933	0.689206	0.803878	Hypothetical protein	conserved hypotheticals	-0.0461358	0.968527	0.238345	-0.193568	0.846515	0.999831
Rv0068	Rv0068	411.932	0.071213	1.0506	0.218763	0.325525	0.744783	0.84391	Probable oxidoreductase	intermediary metabolism and respiration	0.224552	1.16841	0.281615	0.79737	0.425236	0.999831
Rv2499c	Rv2499c	2903.1	0.0706131	1.05016	0.200581	0.352043	0.724806	0.827115	Possible oxidase regulatory-related protein	intermediary metabolism and respiration	0.259651	1.19719	0.264635	0.981166	0.326511	0.999831
Rv0471c	Rv0471c	2200.24	0.0701655	1.04984	0.17838	0.393349	0.694062	0.80621	Hypothetical protein	conserved hypotheticals	0.0262628	1.01837	0.238294	0.110212	0.912242	0.999831
Rv2291	sseB	12828.2	0.0693545	1.04925	0.194081	0.357349	0.720831	0.824818	Probable thiosulfate sulfurtransferase SseB	intermediary metabolism and respiration	0.279848	1.21407	0.256509	1.09099	0.275278	0.999831
Rv1610	Rv1610	2874.9	0.0690823	1.04905	0.184119	0.375205	0.707508	0.815371	Possible conserved membrane protein	cell wall and cell processes	-0.130873	0.913279	0.244206	-0.535911	0.59202	0.999831
Rv1591	Rv1591	4831.3	0.069054	1.04903	0.196834	0.350823	0.725721	0.827785	Probable transmembrane protein	cell wall and cell processes	0.0260483	1.01822	0.259276	0.100465	0.919975	0.999831
Rv0674	Rv0674	1526.67	0.0689799	1.04897	0.209438	0.329357	0.741886	0.841322	Conserved hypothetical protein	conserved hypotheticals	-0.0930279	0.937553	0.273756	-0.33982	0.733992	0.999831
Rv3225c	Rv3225c	4874.27	0.0689014	1.04892	0.176777	0.389764	0.696711	0.807634	GCN5-related N-acetyltransferase, phosphorylase	intermediary metabolism and respiration	-0.078483	0.947053	0.236327	-0.332095	0.739817	0.999831
Rv3901c	Rv3901c	1150.26	0.0687057	1.04878	0.194301	0.353605	0.723635	0.827011	Possible membrane protein	cell wall and cell processes	-0.00265258	0.998163	0.254826	-0.0104094	0.991695	0.999831
Rv0143c	Rv0143c	6048.62	0.0685685	1.04868	0.18793	0.364862	0.715215	0.821727	Probable conserved transmembrane protein	cell wall and cell processes	0.100017	1.07179	0.249089	0.401531	0.688029	0.999831
Rv1174c	TB8.4	21956	0.0683325	1.0485	0.174468	0.391662	0.695308	0.806745	Low molecular weight T-cell antigen TB8.4	cell wall and cell processes	-0.012766	0.99119	0.23357	-0.0546561	0.956412	0.999831
Rv3322c	Rv3322c	1292.29	0.0681614	1.04838	0.193415	0.352409	0.724531	0.827115	Possible methyltransferase	intermediary metabolism and respiration	0.219353	1.16421	0.25706	0.853315	0.393485	0.999831
Rv2532c	Rv2532c	1841.29	0.0679369	1.04822	0.19535	0.34777	0.728013	0.829478	Hypothetical protein	conserved hypotheticals	-0.301804	0.811237	0.257121	-1.17378	0.240482	0.999831
Rv3666c	dppA	1509.95	0.0677687	1.04809	0.192238	0.352525	0.724444	0.827115	Probable periplasmic dipeptide-binding lipoprotein DppA	cell wall and cell processes	-0.164989	0.891935	0.250906	-0.657574	0.510812	0.999831
Rv0062	celA1	4065.69	0.0673861	1.04782	0.18243	0.369381	0.711844	0.819228	Possible cellulase CelA1 (endoglucanase) (endo-1,4-beta-glucanase) (FI-cmcase) (carboxymethyl cellulase)	intermediary metabolism and respiration	-0.263147	0.833268	0.241444	-1.08989	0.275762	0.999831
Rv3636	Rv3636	2235.27	0.0670851	1.0476	0.202957	0.330539	0.740993	0.840773	Possible transposase	insertion seqs and phages	-0.144719	0.904556	0.265405	-0.545276	0.585564	0.999831
Rv2914c	pknI	2250.03	0.0669363	1.04749	0.186488	0.358932	0.719646	0.824527	Probable transmembrane serine/threonine-protein kinase I PknI (protein kinase I) (STPK I) (phosphorylase B kinase kinase) (hydroxyalkyl-protein kinase)	regulatory proteins	-0.250996	0.840316	0.247218	-1.01528	0.309972	0.999831
Rv2830c	vapB22	2923.92	0.0667178	1.04733	0.204908	0.325599	0.744728	0.84391	Possible antitoxin VapB22	virulence, detoxification, adaptation	0.470036	1.38514	0.26965	1.74313	0.0813103	0.999831
Rv3398c	idsA1	587.629	0.0666233	1.04726	0.208249	0.319922	0.749027	0.846563	Probable multifunctional geranylgeranyl pyrophosphate synthetase IdsA1 (GGPP synthetase) (ggppsase) (geranylgeranyl diphosphate synthase): dimethylallyltransferase (prenyltransferase) (geranyl-diphosphate synthase) + geranyltranstransferase (farnesyl-diphosphate synthase) (farnesyl-pyrophosphate synthetase) (farnesyl diphosphate synthetase) (FPP synthetase) + farnesyltranstransferase (geranylgera…	lipid metabolism	-0.238529	0.847609	0.26678	-0.894104	0.371266	0.999831
Rv2118c	Rv2118c	2308	0.0663536	1.04707	0.205907	0.322251	0.747263	0.845554	RNA methyltransferase	intermediary metabolism and respiration	-0.027172	0.981342	0.268793	-0.101089	0.91948	0.999831
Rv1650	pheT	10758.2	0.0661991	1.04695	0.205883	0.321537	0.747804	0.845934	Probable phenylalanyl-tRNA synthetase, beta chain PheT	information pathways	0.120287	1.08695	0.269699	0.446005	0.655594	0.999831
Rv3677c	Rv3677c	12073.4	0.065766	1.04664	0.183234	0.358918	0.719656	0.824527	Possible hydrolase	intermediary metabolism and respiration	0.258592	1.19631	0.243802	1.06066	0.288842	0.999831
Rv3040c	Rv3040c	2062.31	0.06505	1.04612	0.197284	0.329728	0.741605	0.841236	Conserved protein	conserved hypotheticals	-0.308711	0.807363	0.258447	-1.19448	0.232288	0.999831
Rv2514c	Rv2514c	500.295	0.0650104	1.04609	0.221101	0.29403	0.768735	0.860849	Conserved hypothetical protein	conserved hypotheticals	0.131978	1.0958	0.28601	0.461445	0.644479	0.999831
MTB000023	leuV	107.98	0.0649888	1.04608	0.326222	0.199216	0.842094	0.908819	tRNA-Leu (CAA)	stable RNAs	0.230741	1.17344	0.38613	0.597575	0.550124	0.999831
Rv0762c	Rv0762c	1823.57	0.0648122	1.04595	0.241329	0.268564	0.788265	0.874857	Conserved hypothetical protein	conserved hypotheticals	0.0693857	1.04927	0.309852	0.223932	0.82281	0.999831
Rv2357c	glyS	3686.58	0.0635864	1.04506	0.177009	0.359228	0.719425	0.824527	Probable glycyl-tRNA synthetase GlyS (glycine--tRNA ligase) (GLYRS)	information pathways	-0.0290966	0.980034	0.235295	-0.12366	0.901584	0.999831
Rv2669	Rv2669	385.536	0.0634717	1.04498	0.221386	0.286702	0.774341	0.865552	GCN5-related N-acetyltransferase	intermediary metabolism and respiration	0.246016	1.18593	0.283191	0.868731	0.384994	0.999831
Rv1990A	Rv1990A	1281.08	0.0626667	1.04439	0.221932	0.282369	0.777661	0.867184	Possible dehydrogenase (fragment)	intermediary metabolism and respiration	0.524779	1.43871	0.293743	1.78652	0.0740149	0.999831
MTB000016	glnT	159.036	0.0626372	1.04437	0.299073	0.209438	0.834106	0.90309	tRNA-Gln (TTG)	stable RNAs	-0.280751	0.823163	0.348534	-0.805518	0.420521	0.999831
Rv0031	Rv0031	348.597	0.0625884	1.04434	0.234224	0.267216	0.789303	0.874971	Possible remnant of a transposase	insertion seqs and phages	-0.0894524	0.939879	0.300015	-0.298159	0.765582	0.999831
Rv0185	Rv0185	3274.55	0.0614988	1.04355	0.192081	0.320172	0.748838	0.846563	Conserved hypothetical protein	conserved hypotheticals	0.0450704	1.03173	0.253397	0.177865	0.858829	0.999831
Rv1609	trpE	8929.68	0.06122	1.04335	0.178107	0.343726	0.731052	0.831789	Anthranilate synthase component I TrpE (glutamine amidotransferase)	intermediary metabolism and respiration	-0.0680721	0.953912	0.237572	-0.286532	0.774471	0.999831
Rv0315	Rv0315	13320.5	0.0603894	1.04275	0.193667	0.31182	0.755177	0.851743	Possible beta-1,3-glucanase precursor	intermediary metabolism and respiration	0.00997963	1.00694	0.255937	0.0389926	0.968896	0.999831
Rv1422	Rv1422	6741.27	0.0602273	1.04263	0.197064	0.305623	0.759892	0.854001	Conserved hypothetical protein	conserved hypotheticals	0.126427	1.09159	0.259798	0.486638	0.626515	0.999831
Rv3332	nagA	3948.74	0.0596964	1.04225	0.192301	0.310432	0.756232	0.852654	Probable N-acetylglucosamine-6-phosphate deacetylase NagA (GlcNAc 6-P deacetylase)	cell wall and cell processes	-0.207515	0.866028	0.254155	-0.816488	0.414221	0.999831
Rv3106	fprA	1718.2	0.0592915	1.04195	0.195045	0.303988	0.761137	0.854435	NADPH:adrenodoxin oxidoreductase FprA (NADPH-ferredoxin reductase)	intermediary metabolism and respiration	-0.0210179	0.985537	0.255994	-0.0821031	0.934565	0.999831
Rv0438c	moeA2	2435.61	0.059083	1.0418	0.18655	0.316715	0.75146	0.848902	Probable molybdopterin biosynthesis protein MoeA2	intermediary metabolism and respiration	0.0769552	1.05479	0.246733	0.311897	0.755119	0.999831
Rv1914c	Rv1914c	1234.13	0.0585591	1.04143	0.190799	0.306915	0.758908	0.853564	Unknown protein	conserved hypotheticals	0.121873	1.08815	0.252652	0.482372	0.629541	0.999831
Rv1281c	oppD	2990.96	0.0584316	1.04133	0.199958	0.292219	0.770119	0.862165	Probable oligopeptide-transport ATP-binding protein ABC transporter OppD	cell wall and cell processes	0.00692073	1.00481	0.262217	0.0263931	0.978944	0.999831
Rv2075c	Rv2075c	2267.42	0.0582454	1.0412	0.194287	0.299791	0.764336	0.857336	Possible hypothetical exported or envelope protein	cell wall and cell processes	-0.175105	0.885703	0.256256	-0.683321	0.494404	0.999831
Rv1228	lpqX	415.492	0.057931	1.04097	0.222506	0.260357	0.794588	0.878792	Probable lipoprotein LpqX	cell wall and cell processes	0.0527044	1.03721	0.2836	0.185841	0.852569	0.999831
Rv0129c	fbpC	22844.1	0.057875	1.04093	0.179396	0.322611	0.74699	0.845478	Secreted antigen 85-C FbpC (85C) (antigen 85 complex C) (AG58C) (mycolyl transferase 85C) (fibronectin-binding protein C)	lipid metabolism	0.184296	1.13626	0.239322	0.770076	0.441255	0.999831
Rv1873	Rv1873	123.684	0.0577777	1.04086	0.292002	0.197868	0.843149	0.909503	Conserved hypothetical protein	conserved hypotheticals	-0.0790072	0.946709	0.348348	-0.226806	0.820575	0.999831
MTB000015	alaV	1210.69	0.0575855	1.04072	0.203725	0.282663	0.777435	0.867184	tRNA-Ala (CGC)	stable RNAs	0.0430526	1.03029	0.264095	0.163019	0.870503	0.999831
Rv1557	mmpL6	1343.31	0.0572347	1.04047	0.187541	0.305185	0.760225	0.854001	Probable conserved transmembrane transport protein MmpL6	cell wall and cell processes	0.101451	1.07285	0.247546	0.409825	0.681934	0.999831
Rv2191	Rv2191	1132.94	0.057209	1.04045	0.194031	0.294845	0.768112	0.860621	Conserved hypothetical protein	information pathways	-0.286001	0.820172	0.253023	-1.13034	0.258334	0.999831
Rv0542c	menE	9204.2	0.0569956	1.0403	0.182105	0.312982	0.754294	0.851402	Possible O-succinylbenzoic acid--CoA ligase MenE (OSB-CoA synthetase) (O-succinylbenzoate-CoA synthase)	intermediary metabolism and respiration	-0.201792	0.86947	0.242748	-0.831281	0.405815	0.999831
Rv2810c	Rv2810c	6.16512	0.0566599	1.04006	1.03969	0.0544967	0.956539	0.975954	Probable transposase	insertion seqs and phages	0.0985671	1.07071	1.04358	0.094451	0.924751	0.999831
Rv3025c	iscS	6559.38	0.0559487	1.03954	0.179457	0.311767	0.755218	0.851743	Cysteine desulfurase IscS (NIFS protein homolog) (nitrogenase metalloclusters biosynthesis protein NIFS)	intermediary metabolism and respiration	0.173403	1.12772	0.239316	0.724576	0.468712	0.999831
Rv3673c	Rv3673c	5581.9	0.0558388	1.03946	0.182653	0.305709	0.759826	0.854001	Possible membrane-anchored thioredoxin-like protein (thiol-disulfide interchange related protein)	intermediary metabolism and respiration	-0.355403	0.781651	0.242812	-1.4637	0.143277	0.999831
Rv0064A	vapB1	708.65	0.0553534	1.03911	0.232927	0.237642	0.812159	0.890378	Possible antitoxin VapB1	virulence, detoxification, adaptation	0.0679878	1.04825	0.301999	0.225126	0.821881	0.999831
Rv1377c	Rv1377c	2088.24	0.0550074	1.03886	0.18566	0.296281	0.767015	0.859626	Putative transferase	intermediary metabolism and respiration	-0.0504835	0.965613	0.245691	-0.205476	0.8372	0.999831
Rv2099c	PE21	274.622	0.054615	1.03858	0.247766	0.22043	0.825536	0.898884	PE family protein PE21	PE/PPE	-0.146652	0.903344	0.312351	-0.469511	0.638704	0.999831
Rv0295c	Rv0295c	4484.78	0.0542093	1.03829	0.184106	0.294446	0.768417	0.860727	Conserved protein	conserved hypotheticals	-0.0168005	0.988422	0.244549	-0.0686997	0.945229	0.999831
Rv3074	Rv3074	3386.68	0.0539848	1.03813	0.184998	0.291812	0.77043	0.862278	Conserved hypothetical protein	conserved hypotheticals	0.0818245	1.05836	0.24505	0.333909	0.738448	0.999831
Rv2504c	scoA	3595.59	0.0538502	1.03803	0.187884	0.286613	0.774408	0.865552	Probable succinyl-CoA:3-ketoacid-coenzyme A transferase (alpha subunit) ScoA (3-oxo acid:CoA transferase) (OXCT A) (succinyl-CoA:3-oxoacid-coenzyme A transferase)	lipid metabolism	0.184919	1.13675	0.249425	0.741381	0.458463	0.999831
Rv0466	Rv0466	5730.28	0.0538493	1.03803	0.175145	0.307456	0.758496	0.853564	Conserved protein	conserved hypotheticals	-0.0803188	0.945849	0.234125	-0.343059	0.731554	0.999831
Rv0861c	ercc3	6887.51	0.0528963	1.03735	0.187448	0.282192	0.777796	0.867184	DNA helicase Ercc3	information pathways	-0.00617607	0.995728	0.248609	-0.0248424	0.980181	0.999831
Rv1015c	rplY	5460.02	0.0528584	1.03732	0.173283	0.305041	0.760335	0.854001	50S ribosomal protein L25 RplY	information pathways	-0.282719	0.82204	0.231441	-1.22156	0.221875	0.999831
Rv2410c	Rv2410c	2179.59	0.0526032	1.03713	0.188562	0.278971	0.780267	0.86809	Conserved protein	conserved hypotheticals	0.0861154	1.06151	0.249516	0.34513	0.729997	0.999831
Rv3580c	cysS1	14283	0.0523536	1.03696	0.210514	0.248694	0.803597	0.884924	Cysteinyl-tRNA synthetase 1 CysS1 (cysteine--tRNA ligase 1) (CYSRS 1) (cysteine translase)	information pathways	-0.0589587	0.959957	0.275174	-0.214259	0.830345	0.999831
Rv3002c	ilvN	7998.99	0.0519885	1.03669	0.185265	0.280616	0.779005	0.867734	Probable acetolactate synthase (small subunit) IlvN (acetohydroxy-acid synthase) (AHAS) (ALS)	intermediary metabolism and respiration	0.339244	1.26509	0.246392	1.37684	0.16856	0.999831
Rv0656c	vapC6	1444.85	0.0514682	1.03632	0.21613	0.238136	0.811776	0.890378	Possible toxin VapC6	virulence, detoxification, adaptation	0.365295	1.28814	0.286852	1.27346	0.202854	0.999831
Rv1027c	kdpE	600.74	0.0511235	1.03607	0.21515	0.237617	0.812178	0.890378	Probable transcriptional regulatory protein KdpE	regulatory proteins	0.114786	1.08281	0.278973	0.411458	0.680737	0.999831
Rv0206c	mmpL3	30848.2	0.0510099	1.03599	0.180791	0.282149	0.77783	0.867184	Possible conserved transmembrane transport protein MmpL3	cell wall and cell processes	-0.125755	0.916525	0.240907	-0.522005	0.601667	0.999831
Rv2445c	ndkA	4056.42	0.0506439	1.03573	0.176038	0.287686	0.773587	0.865104	Probable nucleoside diphosphate kinase NdkA (NDK) (NDP kinase) (nucleoside-2-P kinase)	intermediary metabolism and respiration	-0.143453	0.90535	0.234812	-0.610925	0.541249	0.999831
Rv1605	hisF	5871.32	0.0505315	1.03565	0.204067	0.247623	0.804426	0.885149	Probable cyclase HisF	intermediary metabolism and respiration	0.320717	1.24895	0.267887	1.19721	0.231224	0.999831
Rv2033c	Rv2033c	4920.99	0.0502051	1.03541	0.1756	0.285906	0.77495	0.865812	Conserved hypothetical protein	conserved hypotheticals	-0.320371	0.800864	0.233654	-1.37113	0.170333	0.999831
Rv1394c	cyp132	1871.82	0.049889	1.03519	0.199308	0.250311	0.802347	0.884157	Probable cytochrome P450 132 Cyp132	intermediary metabolism and respiration	-0.159629	0.895255	0.26056	-0.612638	0.540116	0.999831
Rv2589	gabT	5953.83	0.0494558	1.03487	0.17356	0.284949	0.775683	0.865812	4-aminobutyrate aminotransferase GabT (gamma-amino-N-butyrate transaminase) (GABA transaminase) (glutamate:succinic semialdehyde transaminase) (GABA aminotransferase) (GABA-at)	intermediary metabolism and respiration	-0.0877847	0.940967	0.231834	-0.378654	0.704945	0.999831
Rv3662c	Rv3662c	661.182	0.049431	1.03486	0.217069	0.22772	0.819864	0.895926	Conserved hypothetical protein	conserved hypotheticals	0.045407	1.03197	0.278779	0.162878	0.870614	0.999831
Rv1235	lpqY	4372.4	0.0491011	1.03462	0.183034	0.268262	0.788497	0.874879	Probable sugar-binding lipoprotein LpqY	cell wall and cell processes	0.214454	1.16026	0.243542	0.88056	0.378556	0.999831
Rv0214	fadD4	1158.85	0.0488683	1.03445	0.188572	0.259149	0.79552	0.879349	Probable fatty-acid-CoA ligase FadD4 (fatty-acid-CoA synthetase) (fatty-acid-CoA synthase)	lipid metabolism	0.00857027	1.00596	0.246074	0.0348281	0.972217	0.999831
Rv1293	lysA	9336.77	0.0486986	1.03433	0.170697	0.285293	0.77542	0.865812	Diaminopimelate decarboxylase LysA (DAP decarboxylase)	intermediary metabolism and respiration	0.127188	1.09216	0.228819	0.555847	0.578316	0.999831
Rv3418c	groES	41944.7	0.0485533	1.03423	0.221974	0.218734	0.826857	0.899243	10 kDa chaperonin GroES (protein CPN10) (protein GroES) (BCG-a heat shock protein) (10 kDa antigen)	virulence, detoxification, adaptation	-0.00668285	0.995379	0.287881	-0.023214	0.98148	0.999831
Rv3199c	nudC	5031.12	0.048535	1.03421	0.190978	0.254139	0.799388	0.882148	Probable NADH pyrophosphatase NudC (NAD+ diphosphatase) (NAD+ pyrophosphatase) (NADP pyrophosphatase)	intermediary metabolism and respiration	-0.154324	0.898553	0.252477	-0.61124	0.541041	0.999831
Rv2480c	Rv2480c	460.567	0.0476614	1.03359	0.239551	0.198962	0.842293	0.908819	Possible transposase for insertion sequence element IS6110 (fragment)	insertion seqs and phages	-0.0996215	0.933278	0.303652	-0.328077	0.742853	0.999831
Rv0430	Rv0430	8070.34	0.0472175	1.03327	0.183582	0.257201	0.797024	0.880739	Conserved hypothetical protein	conserved hypotheticals	-0.505715	0.704311	0.243478	-2.07705	0.0377973	0.999831
Rv0298	Rv0298	13698.9	0.0468515	1.03301	0.186768	0.250853	0.801928	0.884157	Hypothetical protein	conserved hypotheticals	-0.100522	0.932696	0.247956	-0.405402	0.685182	0.999831
Rv2048c	pks12	43352.5	0.0465239	1.03277	0.204668	0.227314	0.82018	0.895926	Polyketide synthase Pks12	lipid metabolism	0.111159	1.0801	0.268526	0.413959	0.678904	0.999831
Rv3647c	Rv3647c	5939.18	0.0462431	1.03257	0.198418	0.233059	0.815716	0.893268	Conserved hypothetical protein	conserved hypotheticals	0.337302	1.26339	0.261361	1.29056	0.196856	0.999831
Rv1451	ctaB	15230	0.0462192	1.03256	0.180142	0.25657	0.79751	0.880839	Probable cytochrome C oxidase assembly factor CtaB	intermediary metabolism and respiration	0.155498	1.11381	0.24015	0.647504	0.517306	0.999831
Rv3135	PPE50	7672.47	0.0453898	1.03196	0.191431	0.237108	0.812573	0.890539	PPE family protein PPE50	PE/PPE	-0.200039	0.870527	0.253346	-0.789587	0.429769	0.999831
Rv2307B	Rv2307B	605.413	0.0451388	1.03178	0.239386	0.18856	0.850438	0.91326	Hypothetical glycine rich protein	conserved hypotheticals	0.0616084	1.04363	0.3072	0.200548	0.841052	0.999831
Rv2578c	Rv2578c	452.504	0.0451043	1.03176	0.218782	0.206161	0.836665	0.90444	Conserved hypothetical protein	conserved hypotheticals	0.12003	1.08676	0.280071	0.428569	0.668237	0.999831
Rv1188	Rv1188	617.774	0.0446686	1.03145	0.202177	0.220939	0.82514	0.898848	Probable proline dehydrogenase	intermediary metabolism and respiration	-0.015004	0.989654	0.265894	-0.0564287	0.955	0.999831
Rv2636	Rv2636	408.522	0.0446378	1.03142	0.222277	0.200821	0.840839	0.908203	Conserved hypothetical protein	conserved hypotheticals	-0.286855	0.819687	0.281314	-1.0197	0.307872	0.999831
Rv3897c	Rv3897c	3393.83	0.0438045	1.03083	0.182599	0.239895	0.810412	0.88983	Conserved hypothetical protein	conserved hypotheticals	0.00975284	1.00678	0.242968	0.0401405	0.967981	0.999831
Rv3195	Rv3195	1459.58	0.0437394	1.03078	0.208584	0.209697	0.833904	0.90309	Conserved hypothetical protein	conserved hypotheticals	-0.0602946	0.959068	0.273531	-0.22043	0.825536	0.999831
Rv1877	Rv1877	7771.31	0.0432429	1.03043	0.176493	0.245011	0.806448	0.886899	Probable conserved integral membrane protein	cell wall and cell processes	-0.151983	0.900013	0.235824	-0.644476	0.519267	0.999831
Rv1138c	Rv1138c	775.64	0.0430838	1.03031	0.224422	0.191977	0.84776	0.912085	Possible oxidoreductase	intermediary metabolism and respiration	0.0598993	1.04239	0.288122	0.207895	0.835311	0.999831
Rv1187	rocA	2203.98	0.04257	1.02995	0.186605	0.228129	0.819546	0.895926	Probable pyrroline-5-carboxylate dehydrogenase RocA	intermediary metabolism and respiration	0.222947	1.16711	0.246918	0.902918	0.36657	0.999831
Rv0609A	Rv0609A	2854.77	0.0424797	1.02988	0.175664	0.241824	0.808917	0.889138	Conserved hypothetical protein	conserved hypotheticals	0.215978	1.16149	0.234897	0.919456	0.357857	0.999831
Rv2683	Rv2683	1809.57	0.0424369	1.02985	0.191041	0.222135	0.824209	0.898848	Conserved protein	conserved hypotheticals	0.0448196	1.03155	0.248669	0.180238	0.856966	0.999831
Rv2478c	Rv2478c	878.238	0.0422946	1.02975	0.198606	0.212958	0.83136	0.901992	Conserved hypothetical protein	conserved hypotheticals	-0.325289	0.798138	0.26248	-1.23929	0.215238	0.999831
Rv3905c	esxF	444.139	0.0422683	1.02973	0.222374	0.190078	0.849248	0.913208	Putative ESAT-6 like protein EsxF (hypothetical alanine and glycine rich protein) (ESAT-6 like protein 13)	cell wall and cell processes	0.226004	1.16959	0.288373	0.783721	0.433204	0.999831
Rv1139c	Rv1139c	1022.66	0.0419459	1.0295	0.195855	0.214168	0.830416	0.901206	Conserved hypothetical membrane protein	cell wall and cell processes	0.165615	1.12164	0.256348	0.646056	0.518243	0.999831
Rv3585	radA	6296.95	0.0418588	1.02944	0.176191	0.237575	0.81221	0.890378	DNA repair protein RadA (DNA repair protein SMS)	information pathways	0.000894138	1.00062	0.235501	0.00379675	0.996971	0.999831
Rv2172c	Rv2172c	19561.2	0.0415448	1.02922	0.191271	0.217205	0.828049	0.899587	Conserved protein	conserved hypotheticals	0.177183	1.13067	0.253575	0.698739	0.484715	0.999831
Rv3730c	Rv3730c	1144.71	0.0415372	1.02921	0.190704	0.21781	0.827577	0.89955	Conserved hypothetical protein	conserved hypotheticals	-0.0746937	0.949544	0.249514	-0.299357	0.764668	0.999831
Rv3212	Rv3212	23502.1	0.0413236	1.02906	0.191832	0.215415	0.829443	0.900534	Conserved alanine valine rich protein	conserved hypotheticals	0.0643261	1.0456	0.25385	0.253402	0.799958	0.999831
Rv1115	Rv1115	520.695	0.0410857	1.02889	0.208925	0.196653	0.844099	0.909813	Possible exported protein	cell wall and cell processes	0.0194105	1.01355	0.274109	0.0708129	0.943547	0.999831
Rv0666	Rv0666	393.04	0.0409758	1.02881	0.230367	0.177872	0.858823	0.918565	Possible membrane protein	cell wall and cell processes	0.0129606	1.00902	0.301849	0.0429374	0.965751	0.999831
Rv0908	ctpE	6198.95	0.0406104	1.02855	0.193538	0.209832	0.833799	0.90309	Probable metal cation transporter ATPase P-type CtpE	cell wall and cell processes	0.0433898	1.03053	0.2557	0.16969	0.865254	0.999831
Rv0195	Rv0195	109.206	0.039956	1.02808	0.356733	0.112005	0.910819	0.948655	Possible two component transcriptional regulatory protein (probably LuxR-family)	regulatory proteins	0.712138	1.63823	0.418673	1.70094	0.0889537	0.999831
Rv1055	Rv1055	1067.23	0.0397178	1.02791	0.189486	0.209608	0.833973	0.90309	Possible integrase (fragment)	insertion seqs and phages	0.0373966	1.02626	0.248349	0.150581	0.880306	0.999831
Rv1240	mdh	14913.4	0.0391354	1.0275	0.170959	0.228917	0.818933	0.895838	Probable malate dehydrogenase Mdh	intermediary metabolism and respiration	-0.122409	0.918652	0.229053	-0.534413	0.593056	0.999831
Rv1844c	gnd1	10336.1	0.0389037	1.02733	0.176127	0.220885	0.825182	0.898848	Probable 6-phosphogluconate dehydrogenase Gnd1	intermediary metabolism and respiration	0.283146	1.21685	0.235555	1.20204	0.22935	0.999831
Rv1995	Rv1995	1703.19	0.038379	1.02696	0.25801	0.14875	0.881751	0.931534	Unknown protein	conserved hypotheticals	0.0227813	1.01592	0.328958	0.0692529	0.944788	0.999831
Rv0067c	Rv0067c	1258.31	0.0382476	1.02687	0.219266	0.174435	0.861524	0.919714	Possible transcriptional regulatory protein (possibly TetR-family)	regulatory proteins	0.473911	1.38887	0.283087	1.67409	0.0941137	0.999831
Rv3769	Rv3769	4082.73	0.0374395	1.02629	0.190277	0.196763	0.844013	0.909813	Hypothetical protein	conserved hypotheticals	-0.162167	0.893682	0.251851	-0.6439	0.519641	0.999831
Rv2821c	Rv2821c	1106.82	0.0371171	1.02606	0.197915	0.18754	0.851237	0.913675	Conserved hypothetical protein	conserved hypotheticals	0.245633	1.18561	0.262002	0.937522	0.34849	0.999831
MTB000019	rrs	26379.9	0.0370166	1.02599	0.680951	0.0543601	0.956648	0.975954	Ribosomal RNA 16S	stable RNAs	0.126965	1.09199	0.703663	0.180435	0.856811	0.999831
Rv1955	higB	1379.46	0.0367735	1.02582	0.203789	0.180449	0.8568	0.917864	Possible toxin HigB	virulence, detoxification, adaptation	-0.00427325	0.997042	0.271432	-0.0157433	0.987439	0.999831
Rv0751c	mmsB	4327.23	0.036746	1.0258	0.194849	0.188587	0.850416	0.91326	Probable 3-hydroxyisobutyrate dehydrogenase MmsB (hibadh)	intermediary metabolism and respiration	-0.0269056	0.981523	0.25742	-0.10452	0.916757	0.999831
Rv0688	Rv0688	6557.15	0.0366584	1.02574	0.175056	0.209409	0.834129	0.90309	Putative ferredoxin reductase	intermediary metabolism and respiration	-0.0946805	0.93648	0.234349	-0.404016	0.686201	0.999831
Rv1793	esxN	11419.9	0.0366319	1.02572	0.176383	0.207684	0.835476	0.904019	Putative ESAT-6 like protein EsxN (ESAT-6 like protein 5)	cell wall and cell processes	-0.0448395	0.969398	0.235678	-0.190257	0.849107	0.999831
Rv2792c	Rv2792c	9040.57	0.0365232	1.02564	0.193335	0.188911	0.850162	0.91326	Possible resolvase	insertion seqs and phages	0.101083	1.07258	0.255623	0.395437	0.69252	0.999831
Rv1592c	Rv1592c	10802.1	0.0365214	1.02564	0.20752	0.175989	0.860302	0.919563	Conserved hypothetical protein	conserved hypotheticals	-0.0545333	0.962906	0.271675	-0.20073	0.84091	0.999831
Rv3357	relJ	420.414	0.0364865	1.02561	0.220597	0.165399	0.86863	0.923425	Antitoxin RelJ	virulence, detoxification, adaptation	-0.122466	0.918616	0.281627	-0.434853	0.663669	0.999831
Rv1026	Rv1026	2289.64	0.0364691	1.0256	0.202282	0.180289	0.856926	0.917864	Conserved protein	virulence, detoxification, adaptation	-0.0441041	0.969892	0.265489	-0.166124	0.868059	0.999831
Rv2709	Rv2709	2862.5	0.0359603	1.02524	0.182172	0.197397	0.843517	0.909662	Probable conserved transmembrane protein	cell wall and cell processes	-0.203917	0.86819	0.241936	-0.842854	0.39931	0.999831
Rv3429	PPE59	8789.87	0.0357752	1.02511	0.184778	0.193611	0.84648	0.911662	PPE family protein PPE59	PE/PPE	0.169945	1.12502	0.245512	0.692208	0.488807	0.999831
Rv2751	Rv2751	4121.94	0.0352034	1.0247	0.176619	0.199319	0.842013	0.908819	Conserved protein	conserved hypotheticals	0.180949	1.13363	0.235677	0.767781	0.442617	0.999831
Rv2799	Rv2799	1819.9	0.0351337	1.02465	0.19601	0.179245	0.857745	0.918263	Probable membrane protein	cell wall and cell processes	-0.0306754	0.978962	0.257116	-0.119305	0.905033	0.999831
Rv2816c	Rv2816c	472.129	0.0349869	1.02455	0.2344	0.149262	0.881347	0.931406	Conserved hypothetical protein	conserved hypotheticals	0.192897	1.14306	0.290697	0.663566	0.506968	0.999831
Rv3070	Rv3070	924.967	0.034932	1.02451	0.200143	0.174535	0.861445	0.919714	Probable conserved integral membrane protein	cell wall and cell processes	0.0250249	1.0175	0.261286	0.0957759	0.923699	0.999831
Rv2151c	ftsQ	4620.56	0.0348699	1.02446	0.178765	0.19506	0.845346	0.910679	Possible cell division protein FtsQ	cell wall and cell processes	-0.248809	0.841591	0.237869	-1.04599	0.295566	0.999831
Rv3298c	lpqC	2210.72	0.0347526	1.02438	0.199937	0.173818	0.862008	0.919714	Possible esterase lipoprotein LpqC	cell wall and cell processes	0.0428554	1.03015	0.262701	0.163134	0.870413	0.999831
Rv3535c	hsaG	4254.55	0.0347281	1.02436	0.180669	0.19222	0.84757	0.912085	Probable acetaldehyde dehydrogenase (acetaldehyde dehydrogenase [acetylating])	intermediary metabolism and respiration	0.0997492	1.07159	0.24357	0.40953	0.682151	0.999831
Rv3075c	Rv3075c	18047	0.0344163	1.02414	0.178645	0.192652	0.847231	0.912085	Conserved protein	conserved hypotheticals	0.555116	1.46929	0.238398	2.32853	0.019884	0.999831
Rv3556c	fadA6	6444.01	0.0343986	1.02413	0.193524	0.177749	0.85892	0.918565	Probable acetyl-CoA acetyltransferase FadA6 (acetoacetyl-CoA thiolase)	lipid metabolism	0.0944383	1.06765	0.255947	0.368976	0.712145	0.999831
Rv3684	Rv3684	4821.93	0.034168	1.02397	0.180971	0.188804	0.850246	0.91326	Probable lyase	intermediary metabolism and respiration	-0.0268679	0.981549	0.241005	-0.111483	0.911234	0.999831
Rv1706A	Rv1706A	20.9241	0.0334048	1.02342	0.59163	0.0564623	0.954974	0.975131	Conserved hypothetical protein	conserved hypotheticals	-0.0851501	0.942686	0.613394	-0.138818	0.889594	0.999831
Rv0283	eccB3	34372.9	0.0327208	1.02294	0.200331	0.163333	0.870256	0.923959	ESX conserved component EccB3. ESX-3 type VII secretion system protein. Possible membrane protein.	cell wall and cell processes	0.100853	1.07241	0.26368	0.382484	0.702103	0.999831
Rv2535c	pepQ	7432.27	0.0326671	1.0229	0.174627	0.187068	0.851607	0.913833	Probable cytoplasmic peptidase PepQ	intermediary metabolism and respiration	-0.0972171	0.934835	0.233512	-0.416325	0.677172	0.999831
MTB000059	C8	2947.17	0.0326038	1.02286	0.181826	0.179313	0.857692	0.918263	Possible 4.5S RNA in signal recognition particle (small cytoplasmic RNA) (SC-RNA)	stable RNAs	0.391324	1.3116	0.241509	1.62033	0.105161	0.999831
Rv2607	pdxH	861.995	0.0323018	1.02264	0.215952	0.149578	0.881097	0.931406	Probable pyridoxamine 5'-phosphate oxidase PdxH (PNP/PMP oxidase) (pyridoxinephosphate oxidase) (PNPOX) (pyridoxine 5'-phosphate oxidase)	intermediary metabolism and respiration	-0.131922	0.912615	0.273365	-0.482587	0.629389	0.999831
Rv3523	ltp3	6268.45	0.0320199	1.02244	0.192393	0.166429	0.867819	0.923371	Probable lipid carrier protein or keto acyl-CoA thiolase Ltp3	lipid metabolism	0.102711	1.07379	0.254895	0.402955	0.686981	0.999831
Rv3853	rraA	4153.76	0.0316528	1.02218	0.181729	0.174176	0.861727	0.919714	Regulator of RNase E activity a RraA	regulatory proteins	0.273409	1.20866	0.241267	1.13322	0.257121	0.999831
Rv2109c	prcA	12975.9	0.031475	1.02206	0.179426	0.175421	0.860749	0.919563	Proteasome alpha subunit PrcA; assembles with beta subunit PrcB.	intermediary metabolism and respiration	0.283201	1.21689	0.239649	1.18173	0.237311	0.999831
Rv1018c	glmU	8431.84	0.0314429	1.02203	0.191	0.164622	0.869241	0.92345	Probable UDP-N-acetylglucosamine pyrophosphorylase GlmU	cell wall and cell processes	-0.347242	0.786085	0.252432	-1.37559	0.168949	0.999831
Rv1563c	treY	2860.71	0.0309107	1.02166	0.1826	0.16928	0.865576	0.922563	Maltooligosyltrehalose synthase TreY	virulence, detoxification, adaptation	0.0924383	1.06617	0.242619	0.381001	0.703202	0.999831
MTB000028	metV	1244.31	0.0307332	1.02153	0.239861	0.128129	0.898047	0.940593	tRNA-Met (CAT)	stable RNAs	0.660443	1.58057	0.304414	2.16955	0.0300407	0.999831
Rv1498A	Rv1498A	1099.16	0.0305137	1.02138	0.214794	0.14206	0.887033	0.934532	Conserved protein	conserved hypotheticals	-0.0907982	0.939003	0.274694	-0.330542	0.74099	0.999831
Rv1239c	corA	2340.43	0.0303159	1.02124	0.184996	0.163873	0.869831	0.923746	Possible magnesium and cobalt transport transmembrane protein CorA	cell wall and cell processes	-0.0131463	0.990929	0.243962	-0.0538868	0.957025	0.999831
Rv3038c	Rv3038c	10724.4	0.0302563	1.02119	0.175147	0.172748	0.86285	0.920373	Conserved protein	conserved hypotheticals	-0.00793319	0.994516	0.234277	-0.0338625	0.972987	0.999831
Rv1782	eccB5	19601.3	0.0292786	1.0205	0.181878	0.160979	0.87211	0.924871	ESX conserved component EccB5. ESX-5 type VII secretion system protein. Probable membrane protein.	cell wall and cell processes	0.0201082	1.01404	0.242293	0.0829911	0.933859	0.999831
Rv0299	Rv0299	12325.1	0.0289051	1.02024	0.183863	0.15721	0.87508	0.927165	Hypothetical protein	conserved hypotheticals	0.138917	1.10108	0.244588	0.567961	0.570062	0.999831
Rv0081	Rv0081	2062.24	0.0288951	1.02023	0.54007	0.0535026	0.957331	0.976073	Probable transcriptional regulatory protein	regulatory proteins	0.131301	1.09528	0.575729	0.228061	0.819599	0.999831
Rv2537c	aroD	3124.56	0.0288161	1.02017	0.194005	0.148533	0.881922	0.931534	3-dehydroquinate dehydratase AroD (AROQ) (3-dehydroquinase) (type II dhqase)	intermediary metabolism and respiration	0.110317	1.07947	0.256223	0.430551	0.666795	0.999831
Rv0495c	Rv0495c	8657.76	0.0281783	1.01972	0.175179	0.160855	0.872208	0.924871	Conserved hypothetical protein	conserved hypotheticals	0.255573	1.19381	0.234033	1.09204	0.274817	0.999831
Rv3570c	hsaA	11811.4	0.0280973	1.01967	0.19762	0.142179	0.886939	0.934532	Possible oxidoreductase. Possible 3-hydroxy-9,10-seconandrost-1,3,5(10)-triene-9,17-dione hydroxylase.	intermediary metabolism and respiration	0.156485	1.11457	0.261135	0.59925	0.549006	0.999831
Rv2311	Rv2311	257.808	0.0280936	1.01966	0.244606	0.114853	0.908562	0.947263	Conserved hypothetical protein	conserved hypotheticals	-0.606873	0.656618	0.301211	-2.01478	0.0439279	0.999831
Rv1419	Rv1419	5300.21	0.0280093	1.0196	0.180166	0.155464	0.876456	0.928384	Unknown protein	conserved hypotheticals	0.355451	1.27939	0.240221	1.47969	0.138957	0.999831
Rv3259	Rv3259	703.853	0.0278481	1.01949	0.223448	0.124629	0.900818	0.941816	Conserved hypothetical protein	conserved hypotheticals	-0.474333	0.7198	0.281426	-1.68546	0.0918995	0.999831
Rv0353	hspR	6615.63	0.0277596	1.01943	0.200305	0.138587	0.889777	0.935745	Probable heat shock protein transcriptional repressor HspR (MerR family)	virulence, detoxification, adaptation	0.0191635	1.01337	0.264244	0.0725219	0.942187	0.999831
Rv0683	rpsG	10452	0.0275751	1.0193	0.172836	0.159545	0.87324	0.925454	30S ribosomal protein S7 RpsG	information pathways	-0.268935	0.829932	0.231432	-1.16205	0.245217	0.999831
Rv2525c	Rv2525c	4947.4	0.0274209	1.01919	0.19508	0.140562	0.888216	0.934974	Conserved hypothetical protein. Secreted; predicted to be a substrate of the twin arginine translocation (tat) export system.	conserved hypotheticals	-0.555096	0.680612	0.256933	-2.16047	0.0307367	0.999831
Rv1559	ilvA	13645.1	0.0272058	1.01904	0.194872	0.139608	0.888969	0.935135	Probable threonine dehydratase IlvA	intermediary metabolism and respiration	-0.0654343	0.955658	0.257323	-0.254288	0.799273	0.999831
Rv3718c	Rv3718c	1672.32	0.0272044	1.01904	0.186189	0.146112	0.883833	0.932595	Conserved protein	conserved hypotheticals	-0.0288681	0.980189	0.244929	-0.117863	0.906176	0.999831
Rv1370c	Rv1370c	458.964	0.0266755	1.01866	0.217622	0.122577	0.902442	0.942809	Putative transposase for insertion sequence element IS6110 (fragment)	insertion seqs and phages	0.024311	1.01699	0.280196	0.0867641	0.930859	0.999831
Rv0317c	glpQ2	5605.59	0.0265056	1.01854	0.172817	0.153374	0.878103	0.92965	Possible glycerophosphoryl diester phosphodiesterase GlpQ2 (glycerophosphodiester phosphodiesterase)	intermediary metabolism and respiration	0.173751	1.12799	0.231609	0.750193	0.453138	0.999831
Rv3860	Rv3860	964.723	0.0264506	1.0185	0.193923	0.136397	0.891507	0.936367	Conserved protein	conserved hypotheticals	-0.275897	0.825937	0.25337	-1.08891	0.276193	0.999831
Rv0909	Rv0909	5155.6	0.0262468	1.01836	0.177097	0.148206	0.88218	0.931568	Conserved hypothetical protein	conserved hypotheticals	-0.00547039	0.996215	0.236065	-0.0231732	0.981512	0.999831
Rv0731c	Rv0731c	1008.21	0.0256415	1.01793	0.197031	0.130139	0.896456	0.940113	Possible S-adenosylmethionine-dependent methyltransferase	lipid metabolism	-0.129518	0.914137	0.256293	-0.505352	0.613311	0.999831
Rv3141	fadB4	7526.02	0.0254425	1.01779	0.18445	0.137937	0.89029	0.935806	Probable NADPH quinone oxidoreductase FadB4 (NADPH:quinone reductase) (zeta-crystallin)	lipid metabolism	0.0181099	1.01263	0.24529	0.0738304	0.941145	0.999831
Rv1381	pyrC	3520.04	0.0253672	1.01774	0.179806	0.141081	0.887806	0.934974	Probable dihydroorotase PyrC (DHOase)	intermediary metabolism and respiration	-0.132391	0.912318	0.238537	-0.555011	0.578887	0.999831
Rv2023c	Rv2023c	646.008	0.0253601	1.01773	0.198956	0.127466	0.898571	0.940826	Hypothetical protein	conserved hypotheticals	0.231052	1.17369	0.26167	0.88299	0.377242	0.999831
Rv2404c	lepA	4227.57	0.0253339	1.01772	0.175164	0.14463	0.885003	0.93359	Probable GTP-binding protein LepA (GTP-binding elongation factor)	intermediary metabolism and respiration	-0.0118772	0.991801	0.233885	-0.0507823	0.959499	0.999831
Rv3842c	glpQ1	10231	0.0251373	1.01758	0.195607	0.128509	0.897746	0.940518	Probable glycerophosphoryl diester phosphodiesterase GlpQ1 (glycerophosphodiester phosphodiesterase)	intermediary metabolism and respiration	0.0960149	1.06882	0.258281	0.371745	0.710083	0.999831
[truncated: 2,144 more rows]
