# Supplementary material for: Essentiality of mmpL3 and impact of its silencing on Mycobacterium tuberculosis gene expression
Source: Sci Rep. 2017 Feb 27;7:43495. doi: 10.1038/srep43495 (PMC5327466; doi:10.1038/srep43495)
Supplement: Supplementary Dataset 2 [file srep43495-s3.xls]

## Sheet: Foglio1
Supplementary dataset 2. Genes induced at least three folds in Mycobacterium tuberculosis TB416 following exposure to ATc
Gene	Gene name*	FuncCat	FoldChange1	FDR2	Description	Comments
MTB000053	ASdes	stable RNAs	3,69	3,71E-10	Putative small regulatory RNA
rv0186A	mymT	virulence, detoxification, adaptation	5,53	5,94E-23	Metallothionein, MymT	Coordinates Cu(I) ions into a Cu(I)-thiolate core, protects cell from copper toxicity
rv0191	rv0191	cell wall and cell processes	3,55	1,30E-23	Probable conserved integral membrane protein	Member of major facilitator superfamily (MFS) possibly involved in transport of drug
rv0196	rv0196	regulatory proteins	3,44	2,19E-18	Possible transcriptional regulatory protein (TetR)
rv0197	rv0197	intermediary metabolism and respiration	3,11	9,99E-19	Possible oxidoreductase	Molybdopterine binding oxydoreductase
rv0263c	rv0263c	conserved hypotheticals	4,75	1,79E-21	Conserved hypothetical protein	Allophanate hydrolase subunit 2 [Amino acid transport and metabolism]
rv0264c	rv0264c	conserved hypotheticals	4,42	4,31E-23	Conserved hypothetical protein	Allophanate hydrolase subunit 1 [Amino acid transport and metabolism]
rv0335c	PE6	PE/PPE	3,15	1,53E-06	PE family protein PE6
rv0341	iniB	cell wall and cell processes	6,25	4,84E-33	Isoniazid inductible gene protein IniB
rv0342	iniA	cell wall and cell processes	5,38	5,93E-36	Isoniazid inductible gene protein IniA	Dynamin-like protein
rv0343	iniC	cell wall and cell processes	4,24	6,12E-26	Isoniazid inductible gene protein IniC	Dynamin-like protein
rv0467	icl1	intermediary metabolism and respiration	6,03	1,93E-45	Isocitrate lyase Icl (isocitrase) (isocitratase)
rv0468	fadB2	lipid metabolism	4,14	4,34E-26	3-hydroxybutyryl-CoA dehydrogenase FadB2 (beta-hydroxybutyryl-CoA dehydrogenase) (BHBD)
rv0516c	rv0516c	information pathways	5,16	5,88E-37	Possible anti-anti-sigma factor
rv0623	vapB30	virulence, detoxification, adaptation	3,15	7,84E-16	Possible antitoxin VapB30
rv0738	rv0738	conserved hypotheticals	3,21	2,77E-17	Conserved protein	Potential enzyme
rv0846c	mmcO	intermediary metabolism and respiration	8,02	3,65E-47	mycobacterial multicopper oxidase	Multicopper oxidase with three cupredoxin domains (includes cell division protein FtsP and spore coat protein CotA) [Cell cycle control, cell division, chromosome partitioning, Inorganic ion transport and metabolism, Cell wall/membrane/envelope biogenesis]
rv0847	lpqS	cell wall and cell processes	9,58	5,99E-50	Probable lipoprotein LpqS	Dynamin-like protein
rv0848	cysK2	intermediary metabolism and respiration	7,19	6,63E-54	Possible cysteine synthase a CysK2 (O-acetylserine sulfhydrylase) (O-acetylserine (thiol)-lyase) (CSASE)
rv0849	rv0849	cell wall and cell processes	6,34	1,17E-36	Probable conserved integral membrane transport protein	Thought to be involved in transport of undetermined substrate (possibly drug) across the membrane. Responsible for the translocation of the substrate across the membrane. The Major Facilitator Superfamily (MFS) is a large and diverse group of secondary transporters that includes uniporters, symporters, and antiporters. MFS proteins facilitate the transport across cytoplasmic or internal membranes…
rv0850	rv0850	insertion seqs and phages	4,71	7,63E-20	Putative transposase (fragment)
rv0967	csoR	regulatory proteins	7,12	5,99E-50	Copper-sensitive operon repressor CsoR
rv0968	rv0968	conserved hypotheticals	5,86	6,52E-46	Conserved protein
rv0969	ctpV	cell wall and cell processes	6,13	1,13E-37	Probable metal cation transporter P-type ATPase CtpV	Copper export
rv0970	rv0970	cell wall and cell processes	3,10	1,17E-12	Probable conserved integral membrane protein
rv1057	rv1057	conserved hypothetical	11,76	1,73E-67	Conserved hypothetical protein	Regulated by MprA (Rv0981) under physiological conditions and environmental stress (SDS and Triton X-100)/Beta propeller fold
rv1058	fadD14	lipid metabolism	3,57	2,69E-20	Probable medium chain fatty-acid-CoA ligase FadD14 (fatty-acid-CoA synthetase) (fatty-acid-CoA synthase)
rv1395	rv1395	lipid metabolism	3,44	4,65E-14	Possible enoyl-CoA hydratase EchA13 (enoyl hydrase) (unsaturated acyl-CoA hydratase) (crotonase)
rv1460	rv1460	regulatory proteins	3,97	2,53E-20	Probable transcriptional regulatory protein
rv1647	rv1647	intermediary metabolism and respiration	3,00	1,51E-14	Adenylate cyclase (ATP pyrophosphate-lyase) (adenylyl cyclase)
rv1652	argC	intermediary metabolism and respiration	3,95	8,79E-24	Probable N-acetyl-gamma-glutamyl-phoshate reductase	Involved in arginine biosynthesis
rv1808	PPE32	PE/PPE	3,28	2,85E-11	PPE family protein PPE32
rv1812c	rv1812c	intermediary metabolism and respiration	3,67	1,30E-23	Probable dehydrogenase	NADH dehydrogenase
rv2034	rv2034	regulatory proteins	3,66	3,26E-10	ArsR repressor protein
rv2429	ahpD	virulence, detoxification, adaptation	3,09	1,17E-14	Alkyl hydroperoxide reductase D protein AhpD (alkyl hydroperoxidase D)
rv2541	rv2541	conserved hypotheticals	4,06	2,76E-09	Hypothetical alanine rich protein
rv2640c	rv2640c	regulatory proteins	3,61	4,88E-15	Possible transcriptional regulatory protein (probably ArsR-family)
rv2641	cadI	conserved hypotheticals	3,01	3,52E-13	Cadmium inducible protein CadI	Probably involved in cadmium transport
rv2642	rv2642	regulatory proteins	4,48	1,25E-24	Possible transcriptional regulatory protein (probably ArsR-family)
rv2643	arsC	cell wall and cell processes	3,05	1,78E-14	Probable arsenic-transport integral membrane protein ArsC	Involved in transport of arsenic compounds across the membrane (export): arsenic resistance by an export mechanism. Responsible for the translocation of the substrate across the membrane.
rv2654c	rv2654c	insertion seqs and phages	3,26	0,004	Possible PhiRv2 prophage protein
rv2963	rv2963	cell wall and cell processes	6,42	4,06E-32	Probable integral membrane protein	This family of integral membrane proteins are predicted to be ABC permeases of unknown specificity.
rv2964	purU	intermediary metabolism and respiration	3,60	4,10E-20	Probable formyltetrahydrofolate deformylase PurU (formyl-FH(4) hydrolase)	Involved in de novo purine biosynthesis
rv3181c	rv3181c	conserved hypotheticals	3,09	1,38E-09	Conserved protein	Putative antitoxin
rv3197A	whiB7	regulatory proteins	3,01	3,45E-17	Probable transcriptional regulatory protein WhiB-like WhiB7
rv3385c	vapB46	virulence, detoxification, adaptation	3,03	7,67E-16	Possible antitoxin VapB46
rv3862c	whiB6	regulatory proteins	9,42	3,36E-31	Possible transcriptional regulatory protein WhiB-like WhiB6
*Gene names and descriptions were obtained from TubercuList (http://tuberculist.epfl.ch/), adjacent genes probably belonging to the same transcriptional unit are marked with the same color
1 Fold change in the TB416 transcriptome exposed to ATc as compared to not exposed TB416.
2 As determined by Benjamini and Hochberg's algorithm.
