# Supplementary material for: Essentiality of mmpL3 and impact of its silencing on Mycobacterium tuberculosis gene expression
Source: Sci Rep. 2017 Feb 27;7:43495. doi: 10.1038/srep43495 (PMC5327466; doi:10.1038/srep43495)
Supplement: Supplementary Dataset 3 [file srep43495-s4.xls]

## Sheet: Foglio1
Supplementary dataset 3. Genes repressed at least three folds in Mycobacterium tuberculosis TB416 following exposure to ATc
Gene	Gene name*	FuncCat	FoldChange1	FDR2	Description*
rv0069c	sdaA	intermediary metabolism and respiration	0,35	3,45E-12	Probable L-serine dehydratase SdaA (L-serine deaminase) (SDH) (L-SD)
rv0165c	mce1R	regulatory proteins	0,30	2,80E-14	Probable transcriptional regulatory protein Mce1R (probably GntR-family)
rv0166	fadD5	lipid metabolism	0,30	5,22E-16	Probable fatty-acid-CoA ligase FadD5 (fatty-acid-CoA synthetase) (fatty-acid-CoA synthase)
rv0169	mce1A	virulence, detoxification, adaptation	0,29	4,49E-16	Mce-family protein Mce1A
rv0170	mce1B	virulence, detoxification, adaptation	0,34	1,87E-12	Mce-family protein Mce1B
rv0172	mce1D	virulence, detoxification, adaptation	0,32	1,66E-14	Mce-family protein Mce1D
rv0173	lprK	cell wall and cell processes	0,33	1,09E-12	Possible Mce-family lipoprotein LprK (Mce-family lipoprotein Mce1E)
rv0206c	mmpL3	cell wall and cell processes	0,28	7,13E-21	Conserved transmembrane transport protein MmpL3
rv1304	atpB	intermediary metabolism and respiration	0,32	2,80E-14	Probable ATP synthase a chain AtpB (protein 6)
rv1549	fadD11.1	lipid metabolism	0,33	3,64E-10	Possible fatty-acid-CoA ligase FadD11.1 (fatty-acid-CoA synthetase) (fatty-acid-CoA synthase)
rv1550	fadD11	lipid metabolism	0,32	1,35E-12	Probable fatty-acid-CoA ligase FadD11 (fatty-acid-CoA synthetase) (fatty-acid-CoA synthase)
rv1754c	rv1754c	conserved hypotheticals	0,32	3,30E-12	Conserved protein
rv1885c	rv1885c	intermediary metabolism and respiration	0,34	5,50E-16	Chorismate mutase
rv1886c	fbpB	lipid metabolism	0,29	5,40E-18	Secreted antigen 85-B FbpB (85B) (antigen 85 complex B) (mycolyl transferase 85B) (fibronectin-binding protein B) (extracellular alpha-antigen)
rv2031c	hspX	virulence, detoxification, adaptation	0,34	3,40E-17	Heat shock protein HspX (alpha-crystallin homolog) (14 kDa antigen) (HSP16.3)
rv2244	acpM	lipid metabolism	0,25	2,07E-25	Meromycolate extension acyl carrier protein AcpM
rv2245	kasA	lipid metabolism	0,33	1,93E-17	3-oxoacyl-[acyl-carrier protein] synthase 1 KasA (beta-ketoacyl-ACP synthase) (KAS I)
rv2246	kasB	lipid metabolism	0,34	2,77E-17	3-oxoacyl-[acyl-carrier protein] synthase 2 KasB (beta-ketoacyl-ACP synthase) (KAS I)
rv3146	nuoB	intermediary metabolism and respiration	0,29	1,65E-17	Probable NADH dehydrogenase I (chain B) NuoB (NADH-ubiquinone oxidoreductase chain B)
rv3148	nuoD	intermediary metabolism and respiration	0,34	3,82E-12	Probable NADH dehydrogenase I (chain D) NuoD (NADH-ubiquinone oxidoreductase chain D)
rv3152	nuoH	intermediary metabolism and respiration	0,32	1,65E-14	Probable NADH dehydrogenase I (chain H) NuoH (NADH-ubiquinone oxidoreductase chain H)
rv3251c	rubA	intermediary metabolism and respiration	0,33	1,15E-15	Probable rubredoxin RubA
rv3252c	alkB	lipid metabolism	0,33	4,25E-15	Probable transmembrane alkane 1-monooxygenase AlkB (alkane 1-hydroxylase) (lauric acid omega-hydroxylase) (omega-hydroxylase) (fatty acid omega-hydroxylase) (alkane hydroxylase-rubredoxin)
*Gene names and descriptions were obtained from TubercuList (http://tuberculist.epfl.ch/), adjacent genes probably belonging to the same transcriptional unit are marked with the same color.
1 Fold change in the TB416 transcriptome exposed to ATc as compared to not exposed TB416.
2 As determined by Benjamini and Hochberg's algorithm.
